# Supplementary material for: CD105+CAF-derived exosomes CircAMPK1 promotes pancreatic cancer progression by activating autophagy
Source: Exp Hematol Oncol. 2024 Aug 5;13:79. doi: 10.1186/s40164-024-00533-3 (PMC11301837; doi:10.1186/s40164-024-00533-3)
Supplement: Supplementary file 5 — Additional file 5: Table S1. The circRNA sequencing results for CAFs. [file 40164_2024_533_MOESM5_ESM.xlsx]

## Sheet: Sheet1
Gene ID	baseMean	dots_less	dots_more	foldChange(dots_more/dots_less)	log2FoldChange	pval	padj	SourceGene	circBase_ID	SourceGeneName
hsacirc_013310	4.12059	7.89249	0.348682	0.044179	-4.50049	0.00171116	1	ENSG00000048991	hsa_circ_0056586	R3HDM1
hsacirc_021805	3.41148	6.51481	0.308158	0.0473011	-4.40198	0.00815263	1	ENSG00000136261	hsa_circ_0079495	BZW2
hsacirc_015598	3.27812	6.20755	0.348682	0.0561707	-4.15404	0.00795066	1	ENSG00000146072	hsa_circ_0001610	TNFRSF21
hsacirc_019619	2.87642	5.44468	0.308158	0.056598	-4.14311	0.0161576	1	ENSG00000186951	-	PPARA
hsacirc_021668	2.98063	5.61258	0.348682	0.0621252	-4.00868	0.0123888	1	ENSG00000151743	-	AMN1
hsacirc_023963	2.60861	4.90906	0.308158	0.0627732	-3.99371	0.0286081	1	ENSG00000055147	-	FAM114A2
hsacirc_006592	2.8151	5.28151	0.348682	0.0660194	-3.92097	0.18533	1	ENSG00000151612	hsa_circ_0003187	ZNF827
hsacirc_026626	2.40376	4.49936	0.308158	0.0684893	-3.86798	0.0400036	1	ENSG00000119778	hsa_circ_0052958	ATAD2B
hsacirc_015428	2.54701	4.74534	0.348682	0.0734789	-3.76653	0.0300552	1	ENSG00000089154	-	GCN1
hsacirc_002018	2.74193	5.10606	0.377805	0.0739914	-3.7565	0.0215539	1	ENSG00000072364	hsa_circ_0007945	AFF4
hsacirc_016628	2.50097	4.65326	0.348682	0.0749329	-3.73826	0.14893	1	ENSG00000155903;ENSG00000250170	-	RASA2;-
hsacirc_010455	2.6682	4.9586	0.377805	0.0761918	-3.71422	0.027295	1	ENSG00000107581	hsa_circ_0020151	EIF3A
hsacirc_019086	2.42347	4.49825	0.348682	0.0775151	-3.68938	0.25386	1	ENSG00000140262	hsa_circ_0006380	TCF12
hsacirc_030499	2.61517	4.85253	0.377805	0.0778574	-3.68302	0.0284596	1	ENSG00000152061	-	RABGAP1L
hsacirc_028879	2.45258	4.52735	0.377805	0.0834495	-3.58295	0.0384877	1	ENSG00000024048;ENSG00000206848	hsa_circ_0002906	UBR2;-
hsacirc_029834	1.96636	3.62457	0.308158	0.0850192	-3.55607	0.094122	1	ENSG00000167193	hsa_circ_0004445	CRK
hsacirc_005644	2.29027	4.20273	0.377805	0.0898952	-3.47561	0.0520127	1	ENSG00000283765;ENSG00000175193	hsa_circ_0068252	-;PARL
hsacirc_001846	1.84687	3.38558	0.308158	0.0910207	-3.45766	0.121503	1	ENSG00000137177	hsa_circ_0004935	KIF13A
hsacirc_022221	2.23486	4.09192	0.377805	0.0923295	-3.43706	0.122945	1	ENSG00000140451	hsa_circ_0008331	PIF1
hsacirc_022072	2.22645	4.0751	0.377805	0.0927105	-3.43112	0.139285	1	ENSG00000112893	-	MAN2A1
hsacirc_013606	1.79705	3.28595	0.308158	0.0937805	-3.41457	0.12588	1	ENSG00000182446	hsa_circ_0046178	NPLOC4
hsacirc_010221	1.78978	3.2714	0.308158	0.0941976	-3.40817	0.163182	1	ENSG00000051382	hsa_circ_0067531	PIK3CB
hsacirc_007309	2.18505	3.99229	0.377805	0.0946337	-3.4015	0.0671377	1	ENSG00000075089	-	ACTR6
hsacirc_016522	2.17805	3.97829	0.377805	0.0949666	-3.39644	0.0675007	1	ENSG00000113569	hsa_circ_0072251	NUP155
hsacirc_008331	1.74165	3.17514	0.308158	0.0970533	-3.36508	0.301306	1	ENSG00000178031	-	ADAMTSL1
hsacirc_003375	1.73088	3.15359	0.308158	0.0977164	-3.35526	0.182779	1	ENSG00000284491;ENSG00000104889	-	THSD8;RNASEH2A
hsacirc_023057	1.95836	3.56803	0.348682	0.0977241	-3.35514	0.0946981	1	ENSG00000196591	-	HDAC2
hsacirc_025963	1.94436	3.54004	0.348682	0.0984968	-3.34378	0.254749	1	ENSG00000110619	hsa_circ_0020827	CARS1
hsacirc_004406	1.7166	3.12505	0.308158	0.098609	-3.34214	0.156915	1	ENSG00000065613	hsa_circ_0019884	SLK
hsacirc_007207	1.94199	3.53531	0.348682	0.0986286	-3.34185	0.371394	1	ENSG00000206562	-	METTL6
hsacirc_018945	1.69883	3.0895	0.308158	0.0997435	-3.32563	0.158683	1	ENSG00000135540	-	NHSL1
hsacirc_014107	3.84326	6.98916	0.697365	0.0997781	-3.32513	0.00857593	1	ENSG00000123066	hsa_circ_0002748	MED13L
hsacirc_030570	2.08191	3.78602	0.377805	0.0997894	-3.32497	0.135141	1	ENSG00000160293	hsa_circ_0089392	VAV2
hsacirc_013233	1.67029	3.03241	0.308158	0.101621	-3.29873	0.161542	1	ENSG00000118705	hsa_circ_0060262	RPN2
hsacirc_011252	1.84936	3.35004	0.348682	0.104083	-3.26419	0.12129	1	ENSG00000067798	hsa_circ_0005543	NAV3
hsacirc_011818	1.61697	2.92578	0.308158	0.105325	-3.24708	0.166894	1	ENSG00000184304	-	PRKD1
hsacirc_015846	1.60297	2.89779	0.308158	0.106342	-3.23321	0.370838	1	ENSG00000115484	-	CCT4
hsacirc_020015	1.60297	2.89779	0.308158	0.106342	-3.23321	0.370838	1	ENSG00000005469	-	CROT
hsacirc_015024	1.79746	3.24623	0.348682	0.107412	-3.21878	0.463658	1	ENSG00000136770	-	DNAJC1
hsacirc_021333	1.54379	2.77943	0.308158	0.110871	-3.17305	0.204679	1	ENSG00000125827	hsa_circ_0001130	TMX4
hsacirc_010853	1.52952	2.75089	0.308158	0.112021	-3.15815	0.206118	1	ENSG00000115970	hsa_circ_0007086	THADA
hsacirc_025657	1.8747	3.37159	0.377805	0.112056	-3.15771	0.119141	1	ENSG00000177150	-	FAM210A
hsacirc_008406	1.52602	2.74389	0.308158	0.112307	-3.15448	0.20647	1	ENSG00000136152	hsa_circ_0008937	COG3
hsacirc_030044	1.52225	2.73634	0.308158	0.112617	-3.1505	0.206848	1	ENSG00000204463	hsa_circ_0002648	BAG6
hsacirc_028736	1.50797	2.70779	0.308158	0.113804	-3.13537	0.208273	1	ENSG00000163814	-	CDCP1
hsacirc_014671	1.50448	2.70079	0.308158	0.114099	-3.13164	0.20862	1	ENSG00000197969	-	VPS13A
hsacirc_002482	1.69782	3.04696	0.348682	0.114436	-3.12739	0.158784	1	ENSG00000123908	-	AGO2
hsacirc_012279	1.67278	2.99687	0.348682	0.116349	-3.10347	0.161292	1	ENSG00000150938	hsa_circ_0006294	CRIM1
hsacirc_017335	1.65473	2.96077	0.348682	0.117767	-3.08599	0.458466	1	ENSG00000135951	-	TSGA10
hsacirc_011614	1.65151	2.95433	0.348682	0.118024	-3.08284	0.163429	1	ENSG00000131389	hsa_circ_0004705	SLC6A6
hsacirc_014859	5.79346	10.3543	1.23263	0.119045	-3.07042	0.00925899	1	ENSG00000145012	-	LPP
hsacirc_005937	1.62674	2.90479	0.348682	0.120037	-3.05845	0.270156	1	ENSG00000140374	hsa_circ_0036398	ETFA
hsacirc_029108	1.61737	2.88606	0.348682	0.120816	-3.04912	0.396375	1	ENSG00000026508	-	CD44
hsacirc_001701	1.42402	2.53989	0.308158	0.121327	-3.04303	0.307452	1	ENSG00000113845	hsa_circ_0066875	TIMMDC1
hsacirc_019710	1.42402	2.53989	0.308158	0.121327	-3.04303	0.307452	1	ENSG00000106829	-	TLE4
hsacirc_023070	2.83964	5.06297	0.616316	0.12173	-3.03824	0.0496443	1	ENSG00000033867	hsa_circ_0064616	SLC4A7
hsacirc_021341	1.40625	2.50435	0.308158	0.123049	-3.02269	0.257335	1	ENSG00000174437	hsa_circ_0002628	ATP2A2
hsacirc_030934	1.38848	2.4688	0.308158	0.124821	-3.00207	0.259056	1	ENSG00000120733	hsa_circ_0074124	KDM3B
hsacirc_010729	1.56406	2.77943	0.348682	0.125451	-2.9948	0.202624	1	ENSG00000108515	hsa_circ_0041638	ENO3
hsacirc_022441	1.56378	2.77888	0.348682	0.125476	-2.99452	0.202652	1	ENSG00000285625;ENSG00000198056	hsa_circ_0000409	-;PRIM1
hsacirc_011296	2.93127	5.20569	0.65684	0.126177	-2.98648	0.0467839	1	ENSG00000099364	hsa_circ_0039122	FBXL19
hsacirc_015294	1.36693	2.42571	0.308158	0.127038	-2.97667	0.272915	1	ENSG00000170088	-	TMEM192
hsacirc_017668	1.36371	2.41927	0.308158	0.127377	-2.97283	0.261461	1	ENSG00000159685	hsa_circ_0003181	CHCHD6
hsacirc_021770	1.66957	2.96133	0.377805	0.12758	-2.97053	0.161614	1	ENSG00000145545	hsa_circ_0004687	SRD5A1
hsacirc_017721	1.66929	2.96077	0.377805	0.127603	-2.97026	0.454145	1	ENSG00000166153	-	DEPDC4
hsacirc_008714	1.35994	2.41171	0.308158	0.127775	-2.96832	0.261829	1	ENSG00000166263	-	STXBP4
hsacirc_018689	1.53523	2.72179	0.348682	0.128108	-2.96457	0.265209	1	ENSG00000285053;ENSG00000284770;ENSG00000229795	hsa_circ_0017053	TBCE;TBCE;-
hsacirc_020125	1.35644	2.40472	0.308158	0.128147	-2.96412	0.26217	1	ENSG00000119707	-	RBM25
hsacirc_012890	1.66229	2.94678	0.377805	0.12821	-2.96342	0.274997	1	ENSG00000144455	-	SUMF1
hsacirc_003204	1.34566	2.38317	0.308158	0.129306	-2.95114	0.263222	1	ENSG00000144426	hsa_circ_0057867	NBEAL1
hsacirc_029086	1.52124	2.69379	0.348682	0.129439	-2.94965	0.20695	1	ENSG00000064313	-	TAF2
hsacirc_004147	1.52096	2.69324	0.348682	0.129466	-2.94936	0.372735	1	ENSG00000198752	-	CDC42BPB
hsacirc_009708	1.33839	2.36862	0.308158	0.1301	-2.9423	0.510504	1	ENSG00000240303;ENSG00000274810	-	ACAD11;NPHP3-ACAD11
hsacirc_013135	1.51396	2.67925	0.348682	0.130142	-2.94184	0.207677	1	ENSG00000126070	hsa_circ_0011653	AGO3
hsacirc_005293	1.6343	2.89079	0.377805	0.130692	-2.93575	0.452628	1	ENSG00000121152	hsa_circ_0007532	NCAPH
hsacirc_015013	1.32439	2.34063	0.308158	0.131656	-2.92515	0.265313	1	ENSG00000188419	hsa_circ_0091196	CHM
hsacirc_027413	1.31739	2.32663	0.308158	0.132448	-2.9165	0.280191	1	ENSG00000163938;ENSG00000280904;ENSG00000252787	-	GNL3;-;-
hsacirc_011133	1.3139	2.31963	0.308158	0.132848	-2.91216	0.397216	1	ENSG00000121741	hsa_circ_0029633	ZMYM2
hsacirc_017116	1.3104	2.31263	0.308158	0.13325	-2.9078	0.508947	1	ENSG00000153786	hsa_circ_0040719	ZDHHC7
hsacirc_011725	1.59639	2.81497	0.377805	0.134213	-2.89741	0.20941	1	ENSG00000100629	-	CEP128
hsacirc_012307	1.27599	2.24381	0.308158	0.137337	-2.86421	0.436468	1	ENSG00000188641	-	DPYD
hsacirc_020580	1.27249	2.23682	0.308158	0.137766	-2.85971	0.438624	1	ENSG00000129158;ENSG00000255448	-	SERGEF;-
hsacirc_015877	1.43729	2.5259	0.348682	0.138043	-2.85681	0.306207	1	ENSG00000139154	hsa_circ_0006128	AEBP2
hsacirc_009661	2.53629	4.45626	0.616316	0.138303	-2.85409	0.083227	1	ENSG00000036257	-	CUL3
hsacirc_001192	1.5498	2.72179	0.377805	0.138808	-2.84884	0.262297	1	ENSG00000131016	hsa_circ_0078299	AKAP12
hsacirc_001408	1.5358	2.69379	0.377805	0.14025	-2.83393	0.205486	1	ENSG00000169519	-	METTL15
hsacirc_007234	3.75518	6.58589	0.924474	0.140372	-2.83268	0.0250763	1	ENSG00000127483	hsa_circ_0002238	HP1BP3
hsacirc_012686	1.24744	2.18672	0.308158	0.140922	-2.82703	0.323658	1	NA	-	-
hsacirc_023019	1.24744	2.18672	0.308158	0.140922	-2.82703	0.323658	1	ENSG00000198589	hsa_circ_0004780	LRBA
hsacirc_012808	1.24394	2.17973	0.308158	0.141375	-2.8224	0.324016	1	ENSG00000166377;ENSG00000279474	-	ATP9B;-
hsacirc_004257	1.52503	2.67225	0.377805	0.141381	-2.82234	0.20657	1	ENSG00000169251	-	NMD3
hsacirc_009719	1.24044	2.17273	0.308158	0.14183	-2.81777	0.324375	1	ENSG00000138162	-	TACC2
hsacirc_013835	1.39797	2.44726	0.348682	0.142479	-2.81118	0.258137	1	ENSG00000049246	-	PER3
hsacirc_001588	1.39097	2.43326	0.348682	0.143298	-2.80291	0.258815	1	ENSG00000115170	hsa_circ_0004955	ACVR1
hsacirc_020493	1.3872	2.42571	0.348682	0.143745	-2.79842	0.268935	1	ENSG00000104375	hsa_circ_0003593	STK3
hsacirc_004196	1.3837	2.41871	0.348682	0.14416	-2.79425	0.25952	1	ENSG00000108510	hsa_circ_0045096	MED13
hsacirc_011656	2.44534	4.27437	0.616316	0.144189	-2.79397	0.10324	1	ENSG00000130638	hsa_circ_0063771	ATXN10
hsacirc_018948	1.22267	2.13718	0.308158	0.144189	-2.79397	0.326203	1	ENSG00000132694	hsa_circ_0014815	ARHGEF11
hsacirc_004116	1.22267	2.13718	0.308158	0.144189	-2.79397	0.326203	1	ENSG00000243667;ENSG00000273398	-	WDR92;-
hsacirc_012429	5.64576	9.86767	1.42385	0.144295	-2.79291	0.00476117	1	ENSG00000075420	-	FNDC3B
hsacirc_016134	1.2154	2.12263	0.308158	0.145177	-2.78411	0.326955	1	ENSG00000224271	hsa_circ_0063865	-
hsacirc_027134	1.2084	2.10864	0.308158	0.146141	-2.77457	0.327679	1	ENSG00000117054	-	ACADM
hsacirc_028819	2.84282	4.95916	0.726487	0.146494	-2.77109	0.05862	1	ENSG00000206573	hsa_circ_0004211	-
hsacirc_022506	1.2049	2.10164	0.308158	0.146627	-2.76977	0.328041	1	ENSG00000099331	hsa_circ_0008942	MYO9B
hsacirc_030601	1.20462	2.10109	0.308158	0.146666	-2.76939	0.410548	1	ENSG00000138346	hsa_circ_0018513	DNA2
hsacirc_004752	2.38266	4.14901	0.616316	0.148545	-2.75103	0.378986	1	ENSG00000158201	hsa_circ_0047086	ABHD3
hsacirc_010191	1.19063	2.07309	0.308158	0.148646	-2.75004	0.32952	1	ENSG00000151338	-	MIPOL1
hsacirc_012866	1.19063	2.07309	0.308158	0.148646	-2.75004	0.32952	1	ENSG00000085377	-	PREP
hsacirc_029752	1.19035	2.07254	0.308158	0.148686	-2.74966	0.540944	1	ENSG00000128512	-	DOCK4
hsacirc_006062	1.18363	2.0591	0.308158	0.149657	-2.74027	0.4058	1	ENSG00000102893;ENSG00000222268;ENSG00000262038	hsa_circ_0039264	PHKB;-;-
hsacirc_017767	1.17635	2.04455	0.308158	0.150722	-2.73004	0.331001	1	ENSG00000184863	hsa_circ_0002094	RBM33
hsacirc_002620	5.63613	9.76104	1.51122	0.154822	-2.69132	0.00307056	1	ENSG00000007047	hsa_circ_0006698	MARK4
hsacirc_030875	1.40176	2.42571	0.377805	0.15575	-2.68269	0.26635	1	ENSG00000204634	-	TBC1D8
hsacirc_018755	4.55529	7.87794	1.23263	0.156466	-2.67608	0.0162025	1	ENSG00000171824	hsa_circ_0002448	EXOSC10
hsacirc_030963	1.27498	2.20127	0.348682	0.1584	-2.65835	0.320864	1	ENSG00000136731	hsa_circ_0056429	UGGT1
hsacirc_001681	1.37321	2.36862	0.377805	0.159504	-2.64833	0.498978	1	ENSG00000173960	hsa_circ_0005970	UBXN2A
hsacirc_017695	1.36621	2.35462	0.377805	0.160452	-2.63978	0.282104	1	ENSG00000143740	hsa_circ_0016759	SNAP47
hsacirc_003001	1.11018	1.91219	0.308158	0.161154	-2.63349	0.465539	1	ENSG00000176444	hsa_circ_0014528	CLK2
hsacirc_017136	1.25343	2.15818	0.348682	0.161563	-2.62983	0.323046	1	ENSG00000088970	hsa_circ_0059577	KIZ
hsacirc_007380	6.10668	10.5105	1.70289	0.162018	-2.62577	0.0186145	1	ENSG00000047849	hsa_circ_0065347	MAP4
hsacirc_002182	1.34872	2.31963	0.377805	0.162873	-2.61818	0.386984	1	ENSG00000154743	hsa_circ_0005028	TSEN2
hsacirc_024604	2.1988	3.78129	0.616316	0.162991	-2.61714	0.247331	1	ENSG00000166377;ENSG00000267655	-	ATP9B;-
hsacirc_025598	1.0994	1.89065	0.308158	0.162991	-2.61714	0.404711	1	ENSG00000122218	hsa_circ_0014923	COPA
hsacirc_012599	1.0994	1.89065	0.308158	0.162991	-2.61714	0.404711	1	ENSG00000144935	-	TRPC1
hsacirc_024652	1.0959	1.88365	0.308158	0.163596	-2.61179	0.405054	1	ENSG00000171466	hsa_circ_0003516	ZNF562
hsacirc_017142	1.0924	1.87665	0.308158	0.164206	-2.60642	0.405396	1	ENSG00000124207	-	CSE1L
hsacirc_019889	1.0924	1.87665	0.308158	0.164206	-2.60642	0.405396	1	ENSG00000164327	-	RICTOR
hsacirc_005645	1.23216	2.11564	0.348682	0.164812	-2.60111	0.325226	1	ENSG00000118454	hsa_circ_0005884	ANKRD13C
hsacirc_024786	1.08513	1.8621	0.308158	0.165489	-2.59519	0.406107	1	ENSG00000151914	hsa_circ_0076871	DST
hsacirc_027731	1.22516	2.10164	0.348682	0.16591	-2.59153	0.325947	1	ENSG00000018189	hsa_circ_0002048	RUFY3
hsacirc_015292	1.22488	2.10109	0.348682	0.165953	-2.59115	0.404753	1	ENSG00000108799	hsa_circ_0043898	EZH1
hsacirc_022873	1.22139	2.09409	0.348682	0.166508	-2.58634	0.326336	1	ENSG00000113161	hsa_circ_0073035	HMGCR
hsacirc_009145	1.07813	1.8481	0.308158	0.166743	-2.5843	0.406789	1	ENSG00000159593	hsa_circ_0002604	NAE1
hsacirc_001743	1.07463	1.84111	0.308158	0.167376	-2.57883	0.407129	1	ENSG00000132323	hsa_circ_0058874	ILKAP
hsacirc_023674	1.07463	1.84111	0.308158	0.167376	-2.57883	0.407129	1	ENSG00000114107	hsa_circ_0002468	CEP70
hsacirc_003297	1.07086	1.83355	0.308158	0.168066	-2.5729	0.407496	1	ENSG00000257923	hsa_circ_0006501	CUX1
hsacirc_001381	1.21089	2.07309	0.348682	0.168194	-2.5718	0.327421	1	ENSG00000189149	hsa_circ_0002855	-
hsacirc_029381	1.21089	2.07309	0.348682	0.168194	-2.5718	0.327421	1	ENSG00000066827	hsa_circ_0085673	ZFAT
hsacirc_002770	1.06736	1.82656	0.308158	0.16871	-2.56739	0.407835	1	ENSG00000070366	hsa_circ_0008605	SMG6
hsacirc_027400	1.30731	2.23682	0.377805	0.168903	-2.56573	0.428716	1	ENSG00000214944	hsa_circ_0003787	ARHGEF28
hsacirc_008707	1.05686	1.80556	0.308158	0.170671	-2.55071	0.40885	1	ENSG00000165304	-	MELK
hsacirc_020834	1.05658	1.80501	0.308158	0.170724	-2.55026	0.434981	1	ENSG00000170919	-	-
hsacirc_029655	2.10645	3.59658	0.616316	0.171362	-2.54488	0.172398	1	ENSG00000070614	hsa_circ_0007551	NDST1
hsacirc_025795	1.18962	2.03055	0.348682	0.171718	-2.54189	0.409297	1	ENSG00000135537	-	AFG1L
hsacirc_012160	1.18962	2.03055	0.348682	0.171718	-2.54189	0.409297	1	ENSG00000104660	hsa_circ_0007353	LEPROTL1
hsacirc_012995	2.10267	3.58902	0.616316	0.171722	-2.54185	0.172753	1	ENSG00000113569	hsa_circ_0072264	NUP155
hsacirc_010217	1.18612	2.02356	0.348682	0.172312	-2.53691	0.532081	1	ENSG00000120071	hsa_circ_0005940	KANSL1
hsacirc_016012	2.09567	3.57503	0.616316	0.172395	-2.53621	0.173413	1	ENSG00000265257;ENSG00000101745	hsa_circ_0000826	-;ANKRD12
hsacirc_003046	2.09358	3.57085	0.616316	0.172596	-2.53453	0.539697	1	ENSG00000112210	hsa_circ_0008325	RAB23
hsacirc_030700	1.04259	1.77702	0.308158	0.173413	-2.52772	0.410223	1	ENSG00000175387	-	SMAD2
hsacirc_030364	1.04231	1.77646	0.308158	0.173467	-2.52727	0.579608	1	ENSG00000132680	hsa_circ_0000140	KHDC4
hsacirc_028552	1.03531	1.76247	0.308158	0.174845	-2.51586	0.410919	1	ENSG00000143457	-	GOLPH3L
hsacirc_018150	1.03531	1.76247	0.308158	0.174845	-2.51586	0.410919	1	ENSG00000102531	hsa_circ_0030239	FNDC3A
hsacirc_026466	1.03531	1.76247	0.308158	0.174845	-2.51586	0.410919	1	ENSG00000138448	hsa_circ_0057311	ITGAV
hsacirc_004833	1.03531	1.76247	0.308158	0.174845	-2.51586	0.410919	1	ENSG00000115504	-	EHBP1
hsacirc_019432	1.03181	1.75547	0.308158	0.175542	-2.51012	0.411253	1	ENSG00000118564	hsa_circ_0069227	FBXL5
hsacirc_009192	1.26449	2.15118	0.377805	0.175627	-2.50941	0.321922	1	ENSG00000100325	hsa_circ_0062794	ASCC2
hsacirc_027096	2.1978	3.73875	0.65684	0.175684	-2.50894	0.164186	1	ENSG00000129158;ENSG00000255448	hsa_circ_0021412	SERGEF;-
hsacirc_012082	1.02831	1.74847	0.308158	0.176244	-2.50435	0.411585	1	ENSG00000157985	hsa_circ_0058805	AGAP1
hsacirc_029179	1.02831	1.74847	0.308158	0.176244	-2.50435	0.411585	1	ENSG00000120705	-	ETF1
hsacirc_014767	1.02831	1.74847	0.308158	0.176244	-2.50435	0.411585	1	ENSG00000147421	hsa_circ_0083824	HMBOX1
hsacirc_024882	5.50814	9.36533	1.65096	0.176284	-2.50402	0.00825599	1	ENSG00000029153	hsa_circ_0001964	ARNTL2
hsacirc_031004	3.44801	5.86138	1.03465	0.176519	-2.50211	0.0497231	1	ENSG00000100749	-	VRK1
hsacirc_009089	1.02482	1.74147	0.308158	0.176952	-2.49857	0.439789	1	ENSG00000142494	hsa_circ_0042372	SLC47A1
hsacirc_005137	1.02482	1.74147	0.308158	0.176952	-2.49857	0.439789	1	ENSG00000152942	-	RAD17
hsacirc_000298	1.02132	1.73448	0.308158	0.177666	-2.49276	0.5778	1	ENSG00000150867	-	PIP4K2A
hsacirc_023004	1.02132	1.73448	0.308158	0.177666	-2.49276	0.5778	1	ENSG00000126261	hsa_circ_0050532	UBA2
hsacirc_024700	1.02132	1.73448	0.308158	0.177666	-2.49276	0.5778	1	ENSG00000163006	hsa_circ_0055999	CCDC138
hsacirc_027747	1.02132	1.73448	0.308158	0.177666	-2.49276	0.5778	1	ENSG00000145242	-	EPHA5
hsacirc_021837	2.30201	3.90665	0.697365	0.178507	-2.48595	0.131775	1	ENSG00000002919	hsa_circ_0044355	SNX11
hsacirc_016850	1.24672	2.11564	0.377805	0.178577	-2.48538	0.323731	1	ENSG00000187391	-	MAGI2
hsacirc_011663	1.14821	1.94774	0.348682	0.179019	-2.48181	0.579398	1	ENSG00000243667;ENSG00000273398	-	WDR92;-
hsacirc_008348	1.14821	1.94774	0.348682	0.179019	-2.48181	0.579398	1	ENSG00000059378	hsa_circ_0082686	PARP12
hsacirc_013737	1.24322	2.10864	0.377805	0.17917	-2.4806	0.32409	1	ENSG00000156831	hsa_circ_0085523	NSMCE2
hsacirc_029556	1.23245	2.08709	0.377805	0.18102	-2.46578	0.325196	1	ENSG00000158402	-	CDC25C
hsacirc_024346	2.4509	4.14619	0.75561	0.182242	-2.45607	0.102918	1	ENSG00000102595	hsa_circ_0008274	UGGT2
hsacirc_016325	2.33784	3.94919	0.726487	0.183959	-2.44255	0.129197	1	ENSG00000004864	-	SLC25A13
hsacirc_030293	1.21468	2.05155	0.377805	0.184156	-2.441	0.327029	1	ENSG00000143493	hsa_circ_0016374	INTS7
hsacirc_025046	1.21118	2.04455	0.377805	0.184786	-2.43607	0.327391	1	ENSG00000114346	-	ECT2
hsacirc_000649	1.11267	1.87665	0.348682	0.185801	-2.42817	0.403407	1	ENSG00000134278	-	SPIRE1
hsacirc_016555	1.20068	2.02356	0.377805	0.186703	-2.42118	0.527138	1	ENSG00000039139	-	DNAH5
hsacirc_008368	3.40796	5.74076	1.07517	0.187287	-2.41668	0.0508452	1	ENSG00000167615	-	LENG8
hsacirc_015859	1.10189	1.8551	0.348682	0.187959	-2.41151	0.404467	1	ENSG00000122484	hsa_circ_0004463	RPAP2
hsacirc_024521	1.94763	3.27895	0.616316	0.187961	-2.41149	0.21927	1	ENSG00000164244	hsa_circ_0073755	PRRC1
hsacirc_020756	1.09839	1.8481	0.348682	0.18867	-2.40606	0.40481	1	ENSG00000170921	hsa_circ_0045187	TANC2
hsacirc_020857	2.18224	3.66711	0.697365	0.190167	-2.39466	0.214332	1	ENSG00000152894	-	PTPRK
hsacirc_003909	1.09112	1.83355	0.348682	0.190167	-2.39466	0.405522	1	ENSG00000100852	hsa_circ_0031586	ARHGAP5
hsacirc_024199	1.09112	1.83355	0.348682	0.190167	-2.39466	0.405522	1	ENSG00000138029	-	HADHB
hsacirc_027565	2.36317	3.97074	0.75561	0.190295	-2.39369	0.127436	1	ENSG00000163811;ENSG00000264994	hsa_circ_0053339	WDR43;-
hsacirc_007765	1.08762	1.82656	0.348682	0.190896	-2.38914	0.405864	1	ENSG00000115760	-	BIRC6
hsacirc_022943	2.3419	3.9282	0.75561	0.192355	-2.37815	0.128911	1	ENSG00000144645	-	OSBPL10
hsacirc_001252	2.3384	3.9212	0.75561	0.192699	-2.37558	0.129157	1	ENSG00000113615	hsa_circ_0004345	SEC24A
hsacirc_028024	1.07712	1.80556	0.348682	0.193116	-2.37246	0.406887	1	ENSG00000120071	hsa_circ_0044186	KANSL1
hsacirc_003305	1.07712	1.80556	0.348682	0.193116	-2.37246	0.406887	1	ENSG00000115484	hsa_circ_0008640	CCT4
hsacirc_013953	1.07685	1.80501	0.348682	0.193175	-2.37202	0.429736	1	ENSG00000114648	hsa_circ_0065182	KLHL18
hsacirc_024436	0.951363	1.59457	0.308158	0.193255	-2.37142	0.505348	1	ENSG00000115904	-	SOS1
hsacirc_005745	1.16277	1.94774	0.377805	0.193971	-2.36609	0.574784	1	ENSG00000146463	hsa_circ_0011536	ZMYM4
hsacirc_019566	1.16277	1.94774	0.377805	0.193971	-2.36609	0.574784	1	ENSG00000128585	-	MKLN1
hsacirc_021167	1.16277	1.94774	0.377805	0.193971	-2.36609	0.574784	1	ENSG00000136237	-	RAPGEF5
hsacirc_018516	0.947864	1.58757	0.308158	0.194107	-2.36508	0.505614	1	ENSG00000183049	-	CAMK1D
hsacirc_022504	0.947864	1.58757	0.308158	0.194107	-2.36508	0.505614	1	ENSG00000075785	hsa_circ_0067233	RAB7A
hsacirc_001702	4.41699	7.39242	1.44157	0.195007	-2.3584	0.0244592	1	ENSG00000164978	hsa_circ_0086754	NUDT2
hsacirc_022585	2.1327	3.56803	0.697365	0.195448	-2.35514	0.169965	1	ENSG00000137513	hsa_circ_0023817	NARS2
hsacirc_030958	2.1257	3.55404	0.697365	0.196218	-2.34947	0.170608	1	ENSG00000055147	hsa_circ_0007773	FAM114A2
hsacirc_004603	0.93709	1.56602	0.308158	0.196777	-2.34536	0.506419	1	ENSG00000132842	-	AP3B1
hsacirc_001006	0.93709	1.56602	0.308158	0.196777	-2.34536	0.506419	1	ENSG00000112186	-	CAP2
hsacirc_019660	1.1485	1.91919	0.377805	0.196856	-2.34479	0.453973	1	ENSG00000140374	hsa_circ_0006842	ETFA
hsacirc_027251	1.1485	1.91919	0.377805	0.196856	-2.34479	0.453973	1	ENSG00000187741	hsa_circ_0002766	FANCA
hsacirc_025841	1.05935	1.77002	0.348682	0.196994	-2.34378	0.424553	1	ENSG00000166233	-	ARIH1
hsacirc_017418	1.05935	1.77002	0.348682	0.196994	-2.34378	0.424553	1	ENSG00000155903;ENSG00000250170	hsa_circ_0001344	RASA2;-
hsacirc_005587	1.05935	1.77002	0.348682	0.196994	-2.34378	0.424553	1	ENSG00000254363	hsa_circ_0002423	-
hsacirc_002598	1.05907	1.76947	0.348682	0.197055	-2.34333	0.441796	1	ENSG00000069849	-	ATP1B3
hsacirc_002867	1.05907	1.76947	0.348682	0.197055	-2.34333	0.441796	1	ENSG00000135049	-	AGTPBP1
hsacirc_029344	2.11465	3.53193	0.697365	0.197446	-2.34047	0.292906	1	ENSG00000184277	hsa_circ_0003813	TM2D3
hsacirc_016175	2.07746	3.46895	0.685963	0.197743	-2.3383	0.49766	1	ENSG00000197081	-	IGF2R
hsacirc_026523	1.05558	1.76247	0.348682	0.197838	-2.33761	0.408974	1	ENSG00000049323	-	LTBP1
hsacirc_026971	1.05558	1.76247	0.348682	0.197838	-2.33761	0.408974	1	ENSG00000028839	hsa_circ_0077893	TBPL1
hsacirc_011945	2.10793	3.51849	0.697365	0.1982	-2.33497	0.252031	1	ENSG00000141736	hsa_circ_0007766	ERBB2
hsacirc_030735	1.04858	1.74847	0.348682	0.199421	-2.32611	0.409648	1	ENSG00000070961	hsa_circ_0000426	ATP2B1
hsacirc_003531	2.7795	4.63453	0.924474	0.199475	-2.32572	0.133874	1	ENSG00000122591	hsa_circ_0001971	FAM126A
hsacirc_012357	1.13423	1.89065	0.377805	0.199828	-2.32317	0.401279	1	ENSG00000091428	hsa_circ_0057114	RAPGEF4
hsacirc_028059	1.04508	1.74147	0.348682	0.200223	-2.32032	0.434353	1	ENSG00000185046	hsa_circ_0007294	ANKS1B
hsacirc_010398	0.922818	1.53748	0.308158	0.200431	-2.31882	0.507453	1	ENSG00000162869	hsa_circ_0054515	PPP1R21
hsacirc_029579	2.08666	3.47595	0.697365	0.200626	-2.31742	0.433698	1	ENSG00000095261	hsa_circ_0088300	PSMD5
hsacirc_007156	1.04158	1.73448	0.348682	0.20103	-2.31451	0.570536	1	ENSG00000164466	-	SFXN1
hsacirc_000153	0.919319	1.53048	0.308158	0.201347	-2.31224	0.507701	1	ENSG00000116641	-	DOCK7
hsacirc_005226	0.919319	1.53048	0.308158	0.201347	-2.31224	0.507701	1	ENSG00000142599	-	RERE
hsacirc_030597	0.919319	1.53048	0.308158	0.201347	-2.31224	0.507701	1	ENSG00000121892	-	PDS5A
hsacirc_000313	1.83514	3.05396	0.616316	0.201809	-2.30894	0.270586	1	ENSG00000089057	-	SLC23A2
hsacirc_015286	0.91582	1.52348	0.308158	0.202272	-2.30563	0.507946	1	ENSG00000119682	hsa_circ_0005030	AREL1
hsacirc_008463	1.11995	1.8621	0.377805	0.202892	-2.30122	0.402689	1	ENSG00000029153	-	ARNTL2
hsacirc_004567	0.912321	1.51648	0.308158	0.203206	-2.29899	0.508189	1	ENSG00000004534	hsa_circ_0065769	RBM6
hsacirc_018450	0.912321	1.51648	0.308158	0.203206	-2.29899	0.508189	1	ENSG00000114353	hsa_circ_0007083	GNAI2
hsacirc_004183	2.025	3.36403	0.685963	0.203911	-2.29399	0.210939	1	ENSG00000165359	-	INTS6L
hsacirc_022486	2.22941	3.70321	0.75561	0.204042	-2.29306	0.161509	1	ENSG00000087157	hsa_circ_0045897	PGS1
hsacirc_020850	0.908545	1.50893	0.308158	0.204223	-2.29179	0.508448	1	ENSG00000127663	-	KDM4B
hsacirc_004029	1.11295	1.8481	0.377805	0.204428	-2.29033	0.403379	1	ENSG00000005700	hsa_circ_0077179	IBTK
hsacirc_026720	1.81359	3.01087	0.616316	0.204697	-2.28844	0.273244	1	ENSG00000151914	hsa_circ_0076870	DST
hsacirc_023351	0.905046	1.50193	0.308158	0.205174	-2.28508	0.508685	1	ENSG00000104375	-	STK3
hsacirc_019725	0.905046	1.50193	0.308158	0.205174	-2.28508	0.508685	1	ENSG00000165288	hsa_circ_0091178	BRWD3
hsacirc_012075	2.011	3.33604	0.685963	0.205622	-2.28194	0.212403	1	ENSG00000154845	hsa_circ_0009022	PPP4R1
hsacirc_016001	1.10568	1.83355	0.377805	0.206051	-2.27893	0.404095	1	ENSG00000121621	hsa_circ_0007496	KIF18A
hsacirc_024169	1.10568	1.83355	0.377805	0.206051	-2.27893	0.404095	1	ENSG00000074603	hsa_circ_0035901	DPP8
hsacirc_015439	1.10568	1.83355	0.377805	0.206051	-2.27893	0.404095	1	ENSG00000118007	-	STAG1
hsacirc_010247	1.80309	2.98987	0.616316	0.206134	-2.27834	0.27455	1	ENSG00000197603	-	CPLANE1
hsacirc_027905	0.901547	1.49494	0.308158	0.206134	-2.27834	0.50892	1	ENSG00000106609	hsa_circ_0080368	TMEM248
hsacirc_015691	2.03797	3.37858	0.697365	0.206407	-2.27643	0.209598	1	ENSG00000117139	hsa_circ_0003126	KDM5B
hsacirc_011636	4.33035	7.1786	1.4821	0.20646	-2.27606	0.0255716	1	ENSG00000213619	hsa_circ_0022015	NDUFS3
hsacirc_007228	1.10218	1.82656	0.377805	0.20684	-2.27341	0.404438	1	ENSG00000166471	hsa_circ_0021157	TMEM41B
hsacirc_009938	0.898048	1.48794	0.308158	0.207104	-2.27157	0.509153	1	ENSG00000197971	-	MBP
hsacirc_017143	0.898048	1.48794	0.308158	0.207104	-2.27157	0.509153	1	ENSG00000125676	hsa_circ_0007449	THOC2
hsacirc_024817	2.03098	3.36459	0.697365	0.207266	-2.27044	0.210319	1	ENSG00000205726	-	ITSN1
hsacirc_003987	1.99323	3.3005	0.685963	0.207836	-2.26648	0.21429	1	ENSG00000119042	hsa_circ_0003915	SATB2
hsacirc_028282	0.894549	1.48094	0.308158	0.208083	-2.26477	0.509383	1	ENSG00000047056	hsa_circ_0017469	WDR37
hsacirc_020090	0.894549	1.48094	0.308158	0.208083	-2.26477	0.509383	1	ENSG00000145375	hsa_circ_0070893	SPATA5
hsacirc_025694	0.894549	1.48094	0.308158	0.208083	-2.26477	0.509383	1	ENSG00000164535	hsa_circ_0004330	DAGLB
hsacirc_009807	0.894272	1.48039	0.308158	0.20816	-2.26423	0.631456	1	ENSG00000020922	hsa_circ_0024037	MRE11
hsacirc_014010	0.894272	1.48039	0.308158	0.20816	-2.26423	0.631456	1	ENSG00000012174	-	MBTPS2
hsacirc_007581	1.09518	1.81256	0.377805	0.208437	-2.26232	0.405124	1	ENSG00000162928	hsa_circ_0008534	PEX13
hsacirc_029931	1.09518	1.81256	0.377805	0.208437	-2.26232	0.405124	1	ENSG00000168137	hsa_circ_0008465	SETD5
hsacirc_026124	1.98596	3.28595	0.685963	0.208756	-2.26011	0.215071	1	ENSG00000126777	hsa_circ_0004110	KTN1
hsacirc_027697	0.890773	1.47339	0.308158	0.209149	-2.2574	0.509628	1	ENSG00000175356	-	SCUBE2
hsacirc_002037	0.890773	1.47339	0.308158	0.209149	-2.2574	0.509628	1	ENSG00000164099	hsa_circ_0006472	PRSS12
hsacirc_008259	1.09168	1.80556	0.377805	0.209245	-2.25674	0.405467	1	ENSG00000169180	hsa_circ_0004197	XPO6
hsacirc_007983	1.09141	1.80501	0.377805	0.209309	-2.25629	0.426343	1	ENSG00000146263	-	MMS22L
hsacirc_031467	2.90048	4.79544	1.00552	0.209683	-2.25372	0.108	1	ENSG00000255439;ENSG00000167397	hsa_circ_0006719	-;VKORC1
hsacirc_024606	0.887274	1.46639	0.308158	0.210147	-2.25053	0.509852	1	ENSG00000197157	-	SND1
hsacirc_024588	1.77133	2.92634	0.616316	0.21061	-2.24735	0.469102	1	ENSG00000132694;ENSG00000266160	hsa_circ_0014826	ARHGEF11;-
hsacirc_029535	1.76755	2.91879	0.616316	0.211155	-2.24363	0.279031	1	ENSG00000156113	hsa_circ_0018917	KCNMA1
hsacirc_031285	0.883775	1.45939	0.308158	0.211155	-2.24363	0.510074	1	ENSG00000139354	-	GAS2L3
hsacirc_016147	0.883775	1.45939	0.308158	0.211155	-2.24363	0.510074	1	ENSG00000144935	hsa_circ_0006496	TRPC1
hsacirc_030633	1.96441	3.24285	0.685963	0.211531	-2.24106	0.361684	1	ENSG00000185658;ENSG00000237373	hsa_circ_0007589	BRWD1;-
hsacirc_022550	1.88017	3.1035	0.65684	0.211645	-2.24028	0.265148	1	ENSG00000005339	-	CREBBP
hsacirc_019875	3.24273	5.35205	1.13341	0.211772	-2.23941	0.0656744	1	ENSG00000163655	-	GMPS
hsacirc_000909	2.16182	3.56803	0.75561	0.211772	-2.23941	0.167335	1	ENSG00000120071	hsa_circ_0044185	KANSL1
hsacirc_016708	2.75695	4.5489	0.964998	0.212139	-2.23692	0.135237	1	ENSG00000151240	hsa_circ_0008655	DIP2C
hsacirc_002442	1.07741	1.77702	0.377805	0.212606	-2.23374	0.406859	1	ENSG00000170776	hsa_circ_0004991	AKAP13
hsacirc_015718	1.75355	2.89079	0.616316	0.213199	-2.22972	0.555939	1	ENSG00000157349;ENSG00000260537	hsa_circ_0040210	DDX19B;-
hsacirc_006661	0.876777	1.4454	0.308158	0.213199	-2.22972	0.629583	1	ENSG00000087470	hsa_circ_0025852	DNM1L
hsacirc_020465	0.876777	1.4454	0.308158	0.213199	-2.22972	0.629583	1	ENSG00000285238;ENSG00000111642	-	-;CHD4
hsacirc_008020	0.876777	1.4454	0.308158	0.213199	-2.22972	0.629583	1	ENSG00000157483	-	MYO1E
hsacirc_010804	2.14755	3.53949	0.75561	0.21348	-2.22783	0.168615	1	ENSG00000138801	hsa_circ_0005965	PAPSS1
hsacirc_004358	2.12628	3.49694	0.75561	0.216077	-2.21038	0.219319	1	ENSG00000168610	-	STAT3
hsacirc_013485	1.95611	3.21486	0.697365	0.216919	-2.20477	0.218329	1	ENSG00000196510	hsa_circ_0028185	ANAPC7
hsacirc_015229	1.72614	2.83597	0.616316	0.217321	-2.2021	0.342446	1	ENSG00000258890	hsa_circ_0045306	CEP95
hsacirc_013638	1.05614	1.73448	0.377805	0.217821	-2.19879	0.565578	1	ENSG00000163686	hsa_circ_0066381	ABHD6
hsacirc_004930	1.05614	1.73448	0.377805	0.217821	-2.19879	0.565578	1	ENSG00000164465	-	DCBLD1
hsacirc_007587	1.94562	3.19387	0.697365	0.218345	-2.19532	0.369052	1	ENSG00000137074	-	APTX
hsacirc_004571	2.00972	3.29295	0.726487	0.220619	-2.18037	0.212539	1	ENSG00000124422	hsa_circ_0042472	USP22
hsacirc_027527	2.74324	4.49236	0.994121	0.221291	-2.17598	0.136075	1	ENSG00000120798	hsa_circ_0008405	NR2C1
hsacirc_026991	6.2357	10.2046	2.26683	0.222139	-2.17047	0.00917105	1	ENSG00000173473	hsa_circ_0065307	SMARCC1
hsacirc_009949	0.957353	1.56602	0.348682	0.222655	-2.16712	0.504889	1	ENSG00000110395	-	CBL
hsacirc_020797	0.957353	1.56602	0.348682	0.222655	-2.16712	0.504889	1	ENSG00000119042	hsa_circ_0002867	SATB2
hsacirc_021113	1.88046	3.07495	0.685963	0.223081	-2.16436	0.265114	1	ENSG00000115827	-	DCAF17
hsacirc_021440	2.53156	4.13864	0.924474	0.223376	-2.16245	0.174295	1	ENSG00000159692	hsa_circ_0068837	CTBP1
hsacirc_028904	1.90771	3.11805	0.697365	0.223654	-2.16066	0.261906	1	ENSG00000165304	hsa_circ_0087032	MELK
hsacirc_010348	0.953854	1.55902	0.348682	0.223654	-2.16066	0.505158	1	ENSG00000118217	hsa_circ_0015032	ATF6
hsacirc_018080	1.67982	2.74333	0.616316	0.224659	-2.15419	0.337532	1	ENSG00000168610	-	STAT3
hsacirc_014481	0.950355	1.55203	0.348682	0.224663	-2.15417	0.505425	1	ENSG00000173473	hsa_circ_0008639	SMARCC1
hsacirc_027828	2.04233	3.32904	0.75561	0.226975	-2.1394	0.209152	1	ENSG00000071189	hsa_circ_0005535	SNX13
hsacirc_021671	4.78242	7.79231	1.77253	0.227472	-2.13624	0.027104	1	ENSG00000035928	hsa_circ_0008596	RFC1
hsacirc_024711	0.939581	1.53048	0.348682	0.227826	-2.134	0.506235	1	ENSG00000176407	-	KCMF1
hsacirc_024164	0.939581	1.53048	0.348682	0.227826	-2.134	0.506235	1	ENSG00000225377	-	-
hsacirc_017648	0.939581	1.53048	0.348682	0.227826	-2.134	0.506235	1	ENSG00000107290	hsa_circ_0089282	SETX
hsacirc_000374	4.47058	7.27879	1.66236	0.228385	-2.13046	0.043099	1	ENSG00000141446	hsa_circ_0009110	ESCO1
hsacirc_012072	2.80825	4.57044	1.04605	0.228872	-2.12739	0.132167	1	ENSG00000011028	hsa_circ_0009052	MRC2
hsacirc_022802	0.936082	1.52348	0.348682	0.228872	-2.12739	0.506493	1	ENSG00000162337	hsa_circ_0023190	LRP5
hsacirc_018052	0.936082	1.52348	0.348682	0.228872	-2.12739	0.506493	1	ENSG00000099968	-	BCL2L13
hsacirc_026038	1.65156	2.6868	0.616316	0.229387	-2.12415	0.34117	1	ENSG00000117682	hsa_circ_0000034	DHDDS
hsacirc_026437	1.65156	2.6868	0.616316	0.229387	-2.12415	0.34117	1	ENSG00000204580	hsa_circ_0005133	DDR1
hsacirc_011830	2.02078	3.28595	0.75561	0.229952	-2.1206	0.211378	1	ENSG00000168014	hsa_circ_0023558	C2CD3
hsacirc_028858	1.86489	3.03241	0.697365	0.22997	-2.12048	0.266975	1	ENSG00000143363	hsa_circ_0014088	PRUNE1
hsacirc_002559	2.68835	4.37118	1.00552	0.230035	-2.12008	0.223994	1	ENSG00000047849	hsa_circ_0003927	MAP4
hsacirc_009356	0.928807	1.50893	0.348682	0.231079	-2.11354	0.507024	1	ENSG00000164292;ENSG00000251348	hsa_circ_0073449	RHOBTB3;-
hsacirc_023497	0.928807	1.50893	0.348682	0.231079	-2.11354	0.507024	1	ENSG00000105939	-	ZC3HAV1
hsacirc_002587	0.925308	1.50193	0.348682	0.232156	-2.10684	0.507275	1	ENSG00000048991	hsa_circ_0001070	R3HDM1
hsacirc_025708	3.55605	5.7693	1.3428	0.23275	-2.10315	0.0844555	1	ENSG00000133393;ENSG00000206778	-	CEP20;-
hsacirc_027767	1.00046	1.62311	0.377805	0.232765	-2.10305	0.62717	1	ENSG00000163697;ENSG00000207195	-	APBB2;-
hsacirc_021607	1.99251	3.22941	0.75561	0.233977	-2.09556	0.249857	1	ENSG00000163110	hsa_circ_0070474	PDLIM5
hsacirc_011380	3.45613	5.59858	1.31368	0.234645	-2.09145	0.117393	1	ENSG00000197555	hsa_circ_0002722	SIPA1L1
hsacirc_004918	1.98315	3.21068	0.75561	0.235342	-2.08717	0.480128	1	ENSG00000109670	hsa_circ_0001451	FBXW7
hsacirc_023250	1.61601	2.61571	0.616316	0.235621	-2.08546	0.405237	1	ENSG00000120265	hsa_circ_0078245	PCMT1
hsacirc_022938	0.911035	1.47339	0.348682	0.236653	-2.07915	0.508277	1	ENSG00000131697	hsa_circ_0009135	NPHP4
hsacirc_017027	0.911035	1.47339	0.348682	0.236653	-2.07915	0.508277	1	ENSG00000011258	-	MBTD1
hsacirc_027513	1.60902	2.60171	0.616316	0.236888	-2.07772	0.583603	1	ENSG00000153551	-	CMTM7
hsacirc_012239	1.81857	2.93978	0.697365	0.237217	-2.07572	0.309138	1	ENSG00000151208	hsa_circ_0006649	DLG5
hsacirc_003110	1.60665	2.59698	0.616316	0.23732	-2.07509	0.624478	1	ENSG00000237877	hsa_circ_0005843	-
hsacirc_015865	0.803324	1.29849	0.308158	0.23732	-2.07509	0.713013	1	ENSG00000198815	-	FOXJ3
hsacirc_030131	0.803324	1.29849	0.308158	0.23732	-2.07509	0.713013	1	ENSG00000162337	hsa_circ_0023182	LRP5
hsacirc_004320	0.803324	1.29849	0.308158	0.23732	-2.07509	0.713013	1	ENSG00000051825	hsa_circ_0029200	MPHOSPH9
hsacirc_007340	0.803324	1.29849	0.308158	0.23732	-2.07509	0.713013	1	ENSG00000100749	-	VRK1
hsacirc_029807	0.803324	1.29849	0.308158	0.23732	-2.07509	0.713013	1	ENSG00000138592	-	USP8
hsacirc_016949	0.803324	1.29849	0.308158	0.23732	-2.07509	0.713013	1	ENSG00000099338	-	CATSPERG
hsacirc_002324	0.803324	1.29849	0.308158	0.23732	-2.07509	0.713013	1	ENSG00000124201	hsa_circ_0008675	ZNFX1
hsacirc_014398	0.803324	1.29849	0.308158	0.23732	-2.07509	0.713013	1	ENSG00000113163	-	CERT1
hsacirc_013571	0.907537	1.46639	0.348682	0.237783	-2.07228	0.508516	1	ENSG00000137522	-	RNF121
hsacirc_018609	0.904038	1.45939	0.348682	0.238923	-2.06538	0.508753	1	ENSG00000139354	-	GAS2L3
hsacirc_016405	0.900539	1.45239	0.348682	0.240074	-2.05845	0.508988	1	ENSG00000110713	hsa_circ_0000274	NUP98
hsacirc_003729	0.900539	1.45239	0.348682	0.240074	-2.05845	0.508988	1	ENSG00000156639	hsa_circ_0005407	ZFAND3
hsacirc_025055	0.900539	1.45239	0.348682	0.240074	-2.05845	0.508988	1	ENSG00000157693	hsa_circ_0002318	TMEM268
hsacirc_026988	1.9511	3.1466	0.75561	0.240136	-2.05808	0.293572	1	ENSG00000158201;ENSG00000264188	hsa_circ_0047087	ABHD3;-
hsacirc_003710	0.89704	1.4454	0.348682	0.241237	-2.05148	0.622581	1	ENSG00000131051	hsa_circ_0001148	RBM39
hsacirc_024310	0.89704	1.4454	0.348682	0.241237	-2.05148	0.622581	1	ENSG00000161048	hsa_circ_0081739	NAPEPLD
hsacirc_031263	0.89704	1.4454	0.348682	0.241237	-2.05148	0.622581	1	ENSG00000086758	-	HUWE1
hsacirc_003861	0.971914	1.56602	0.377805	0.241251	-2.05139	0.503748	1	ENSG00000165304	-	MELK
hsacirc_001836	2.47837	3.99173	0.964998	0.241749	-2.04842	0.230762	1	ENSG00000109184	hsa_circ_0007646	DCUN1D4
hsacirc_004168	0.789052	1.26995	0.308158	0.242654	-2.04303	0.633333	1	ENSG00000156787	-	TBC1D31
hsacirc_016795	0.964916	1.55203	0.377805	0.243427	-2.03844	0.5043	1	ENSG00000130856	hsa_circ_0047997	ZNF236
hsacirc_019955	1.57111	2.5259	0.616316	0.243999	-2.03505	0.455584	1	ENSG00000130559	hsa_circ_0089489	CAMSAP1
hsacirc_027993	0.785553	1.26295	0.308158	0.243999	-2.03505	0.633455	1	ENSG00000196914	-	ARHGEF12
hsacirc_018581	0.785553	1.26295	0.308158	0.243999	-2.03505	0.633455	1	ENSG00000177119	hsa_circ_0025939	ANO6
hsacirc_020640	0.785553	1.26295	0.308158	0.243999	-2.03505	0.633455	1	ENSG00000173889	hsa_circ_0001965	PHC3
hsacirc_005869	1.91556	3.07551	0.75561	0.245686	-2.02511	0.260994	1	ENSG00000197050	-	ZNF420
hsacirc_028183	1.66482	2.6728	0.65684	0.24575	-2.02474	0.366102	1	ENSG00000114346	hsa_circ_0003883	ECT2
hsacirc_026022	5.13847	8.24818	2.02877	0.245965	-2.02347	0.307212	1	ENSG00000119912	hsa_circ_0000251	IDE
hsacirc_027432	2.54172	4.07792	1.00552	0.246577	-2.01989	0.316028	1	ENSG00000120539	hsa_circ_0000225	MASTL
hsacirc_028712	0.954142	1.53048	0.377805	0.246854	-2.01827	0.505136	1	ENSG00000106853	hsa_circ_0003731	PTGR1
hsacirc_027766	1.83341	2.94033	0.726487	0.247077	-2.01697	0.270798	1	ENSG00000070614	hsa_circ_0074543	NDST1
hsacirc_001368	1.55333	2.49035	0.616316	0.247481	-2.01461	0.411636	1	ENSG00000197372	-	ZNF675
hsacirc_007307	1.54956	2.4828	0.616316	0.248234	-2.01023	0.412085	1	ENSG00000163597	hsa_circ_0008891	-
hsacirc_022351	0.774779	1.2414	0.308158	0.248234	-2.01023	0.633809	1	ENSG00000110514	-	MADD
hsacirc_024148	0.774779	1.2414	0.308158	0.248234	-2.01023	0.633809	1	ENSG00000141002	hsa_circ_0007027	TCF25
hsacirc_014484	0.774779	1.2414	0.308158	0.248234	-2.01023	0.633809	1	ENSG00000075702	hsa_circ_0003139	WDR62
hsacirc_024412	0.774779	1.2414	0.308158	0.248234	-2.01023	0.633809	1	ENSG00000181163	-	NPM1
hsacirc_023960	6.66715	10.6778	2.65648	0.248785	-2.00703	0.0148254	1	ENSG00000177463	hsa_circ_0007309	NR2C2
hsacirc_021909	4.06651	6.51118	1.62184	0.249085	-2.00529	0.136278	1	ENSG00000161010	-	MRNIP
hsacirc_026801	0.77128	1.2344	0.308158	0.249641	-2.00207	0.633916	1	ENSG00000164418	hsa_circ_0004139	GRIK2
hsacirc_029429	1.7419	2.78643	0.697365	0.250272	-1.99843	0.329564	1	ENSG00000156787;ENSG00000253463	-	TBC1D31;-
hsacirc_009102	3.8459	6.15102	1.54079	0.250493	-1.99716	0.146769	1	ENSG00000105186	-	ANKRD27
hsacirc_005568	1.71115	2.73634	0.685963	0.250687	-1.99604	0.333499	1	ENSG00000167232	-	ZNF91
hsacirc_002260	1.53556	2.45481	0.616316	0.251065	-1.99387	0.413746	1	ENSG00000106459	hsa_circ_0082304	NRF1
hsacirc_004300	0.767781	1.2274	0.308158	0.251065	-1.99387	0.634019	1	ENSG00000181894	-	ZNF329
hsacirc_027379	0.767781	1.2274	0.308158	0.251065	-1.99387	0.634019	1	ENSG00000115520	hsa_circ_0057657	COQ10B
hsacirc_030968	0.767781	1.2274	0.308158	0.251065	-1.99387	0.634019	1	ENSG00000159110;ENSG00000249624	-	IFNAR2;-
hsacirc_020026	0.767781	1.2274	0.308158	0.251065	-1.99387	0.634019	1	ENSG00000167103	hsa_circ_0008649	PIP5KL1
hsacirc_029932	1.70415	2.72234	0.685963	0.251975	-1.98865	0.334399	1	ENSG00000108395	-	TRIM37
hsacirc_028557	3.26319	5.21269	1.31368	0.252016	-1.98841	0.131032	1	ENSG00000103126	hsa_circ_0005838	AXIN1
hsacirc_006337	1.87624	2.99687	0.75561	0.252133	-1.98774	0.265616	1	ENSG00000152990	-	ADGRA3
hsacirc_003916	1.70065	2.71534	0.685963	0.252625	-1.98493	0.334849	1	ENSG00000166439	hsa_circ_0006705	RNF169
hsacirc_002501	3.25591	5.19814	1.31368	0.252721	-1.98438	0.131417	1	ENSG00000153339	hsa_circ_0003805	TRAPPC8
hsacirc_015295	0.93637	1.49494	0.377805	0.252723	-1.98437	0.506472	1	ENSG00000172795	hsa_circ_0073608	DCP2
hsacirc_020063	5.09705	8.13621	2.05789	0.25293	-1.98319	0.303619	1	ENSG00000148634;ENSG00000226318	-	HERC4;-
hsacirc_023877	1.52479	2.43326	0.616316	0.253288	-1.98115	0.415018	1	ENSG00000078369	hsa_circ_0009343	GNB1
hsacirc_019252	0.932872	1.48794	0.377805	0.253912	-1.9776	0.506729	1	ENSG00000254087	-	LYN
hsacirc_030508	1.52129	2.42626	0.616316	0.254018	-1.97699	0.415429	1	ENSG00000171793	hsa_circ_0011930	CTPS1
hsacirc_014404	1.52101	2.42571	0.616316	0.254076	-1.97667	0.422518	1	ENSG00000072110	hsa_circ_0007644	ACTN1
hsacirc_012896	0.760506	1.21285	0.308158	0.254076	-1.97667	0.634219	1	ENSG00000185046	-	ANKS1B
hsacirc_005336	0.760506	1.21285	0.308158	0.254076	-1.97667	0.634219	1	ENSG00000115020	-	PIKFYVE
hsacirc_008529	0.760506	1.21285	0.308158	0.254076	-1.97667	0.634219	1	ENSG00000163138	-	PACRGL
hsacirc_008476	0.760506	1.21285	0.308158	0.254076	-1.97667	0.634219	1	ENSG00000104687	-	GSR
hsacirc_029818	3.03558	4.83853	1.23263	0.254753	-1.97283	0.276756	1	ENSG00000114268	hsa_circ_0065390	PFKFB4
hsacirc_022514	1.51779	2.41927	0.616316	0.254753	-1.97283	0.41584	1	ENSG00000153560	-	UBP1
hsacirc_028598	3.99193	6.36201	1.62184	0.254925	-1.97185	0.13925	1	ENSG00000090924	hsa_circ_0005464	PLEKHG2
hsacirc_009980	0.929373	1.48094	0.377805	0.255111	-1.9708	0.506983	1	ENSG00000058804	hsa_circ_0012618	NDC1
hsacirc_028501	0.929373	1.48094	0.377805	0.255111	-1.9708	0.506983	1	ENSG00000148484	hsa_circ_0017856	RSU1
hsacirc_006008	0.929096	1.48039	0.377805	0.255207	-1.97026	0.619885	1	ENSG00000197121	hsa_circ_0004191	PGAP1
hsacirc_006845	1.51401	2.41171	0.616316	0.255551	-1.96832	0.416282	1	ENSG00000048707	hsa_circ_0004222	VPS13D
hsacirc_015800	1.51401	2.41171	0.616316	0.255551	-1.96832	0.416282	1	ENSG00000152767	hsa_circ_0007785	FARP1
hsacirc_024744	0.757007	1.20586	0.308158	0.255551	-1.96832	0.634309	1	ENSG00000112234	hsa_circ_0003364	FBXL4
hsacirc_022286	0.757007	1.20586	0.308158	0.255551	-1.96832	0.634309	1	ENSG00000160908	hsa_circ_0001726	ZNF394
hsacirc_029439	3.36576	5.3596	1.37193	0.255975	-1.96592	0.158625	1	ENSG00000167106	-	FAM102A
hsacirc_014975	1.85119	2.94678	0.75561	0.256419	-1.96342	0.386386	1	ENSG00000105221	-	AKT2
hsacirc_013766	3.35499	5.33805	1.37193	0.257009	-1.96011	0.107984	1	ENSG00000068878	-	PSME4
hsacirc_022705	1.50702	2.39772	0.616316	0.257043	-1.95992	0.417097	1	ENSG00000185658;ENSG00000237373	-	BRWD1;-
hsacirc_025032	1.50702	2.39772	0.616316	0.257043	-1.95992	0.417097	1	ENSG00000249307	-	-
hsacirc_018064	0.753508	1.19886	0.308158	0.257043	-1.95992	0.634394	1	ENSG00000174231	hsa_circ_0041290	PRPF8
hsacirc_016170	0.753508	1.19886	0.308158	0.257043	-1.95992	0.634394	1	ENSG00000185658	hsa_circ_0001194	BRWD1
hsacirc_018919	1.50674	2.39716	0.616316	0.257102	-1.95959	0.524644	1	ENSG00000157540	hsa_circ_0001190	DYRK1A
hsacirc_021981	2.69605	4.28781	1.10429	0.257542	-1.95712	0.217087	1	ENSG00000102595	-	UGGT2
hsacirc_008092	1.67183	2.6577	0.685963	0.258104	-1.95397	0.480367	1	ENSG00000040199	hsa_circ_0000715	PHLPP2
hsacirc_023245	0.750009	1.19186	0.308158	0.258552	-1.95147	0.634474	1	ENSG00000133858	-	ZFC3H1
hsacirc_019577	0.750009	1.19186	0.308158	0.258552	-1.95147	0.634474	1	ENSG00000165819	hsa_circ_0005957	METTL3
hsacirc_028833	0.918599	1.45939	0.377805	0.258878	-1.94965	0.507751	1	ENSG00000150403;ENSG00000276916;ENSG00000276248	hsa_circ_0031027	TMCO3;-;-
hsacirc_029128	4.27342	6.78571	1.76113	0.259535	-1.946	0.0644858	1	ENSG00000099942	hsa_circ_0001206	CRKL
hsacirc_009987	0.9151	1.45239	0.377805	0.260125	-1.94272	0.507996	1	ENSG00000134574	hsa_circ_0000299	DDB2
hsacirc_016101	0.9151	1.45239	0.377805	0.260125	-1.94272	0.507996	1	ENSG00000118007	-	STAG1
hsacirc_014256	1.49247	2.36862	0.616316	0.260201	-1.9423	0.618863	1	ENSG00000169375	hsa_circ_0036356	SIN3A
hsacirc_015727	0.746233	1.18431	0.308158	0.260201	-1.9423	0.70675	1	ENSG00000198793	-	MTOR
hsacirc_024403	0.746233	1.18431	0.308158	0.260201	-1.9423	0.70675	1	ENSG00000158006	-	PAFAH2
hsacirc_000227	0.746233	1.18431	0.308158	0.260201	-1.9423	0.70675	1	ENSG00000154114;ENSG00000285509	hsa_circ_0024656	TBCEL;TBCEL-TECTA
hsacirc_007167	0.746233	1.18431	0.308158	0.260201	-1.9423	0.70675	1	ENSG00000185046	-	ANKS1B
hsacirc_014601	0.746233	1.18431	0.308158	0.260201	-1.9423	0.70675	1	ENSG00000258653;ENSG00000119725;ENSG00000270140	hsa_circ_0003448	-;ZNF410;-
hsacirc_005935	0.746233	1.18431	0.308158	0.260201	-1.9423	0.70675	1	ENSG00000260269;ENSG00000169371	-	-;SNUPN
hsacirc_015989	0.746233	1.18431	0.308158	0.260201	-1.9423	0.70675	1	ENSG00000108599;ENSG00000266126	-	AKAP10;-
hsacirc_008457	0.746233	1.18431	0.308158	0.260201	-1.9423	0.70675	1	ENSG00000198920	-	KIAA0753
hsacirc_012981	0.746233	1.18431	0.308158	0.260201	-1.9423	0.70675	1	ENSG00000077044	hsa_circ_0058763	DGKD
hsacirc_004357	0.746233	1.18431	0.308158	0.260201	-1.9423	0.70675	1	ENSG00000085760	-	MTIF2
hsacirc_013850	0.746233	1.18431	0.308158	0.260201	-1.9423	0.70675	1	ENSG00000082996	-	RNF13
hsacirc_002988	0.746233	1.18431	0.308158	0.260201	-1.9423	0.70675	1	ENSG00000049192	hsa_circ_0008674	ADAMTS6
hsacirc_016965	0.746233	1.18431	0.308158	0.260201	-1.9423	0.70675	1	ENSG00000113319	hsa_circ_0073192	RASGRF2
hsacirc_009675	0.746233	1.18431	0.308158	0.260201	-1.9423	0.70675	1	ENSG00000254673;ENSG00000168522	hsa_circ_0005847	-;FNTA
hsacirc_020347	1.68508	2.6728	0.697365	0.260912	-1.93837	0.38899	1	ENSG00000196182	hsa_circ_0000053	STK40
hsacirc_015080	0.911601	1.4454	0.377805	0.261385	-1.93575	0.61787	1	ENSG00000066422	-	ZBTB11
hsacirc_027560	0.911601	1.4454	0.377805	0.261385	-1.93575	0.61787	1	ENSG00000064999	hsa_circ_0076078	ANKS1A
hsacirc_005318	5.49388	8.70908	2.27868	0.261644	-1.93432	0.035743	1	ENSG00000113569	hsa_circ_0003227	NUP155
hsacirc_023629	0.742735	1.17731	0.308158	0.261747	-1.93375	0.634626	1	ENSG00000204138	hsa_circ_0000038	PHACTR4
hsacirc_010507	0.742735	1.17731	0.308158	0.261747	-1.93375	0.634626	1	ENSG00000248905	-	FMN1
hsacirc_006366	0.739236	1.17031	0.308158	0.263312	-1.92515	0.634692	1	ENSG00000141380	-	SS18
hsacirc_012644	0.739236	1.17031	0.308158	0.263312	-1.92515	0.634692	1	ENSG00000198089	hsa_circ_0062923	SFI1
hsacirc_025593	0.739236	1.17031	0.308158	0.263312	-1.92515	0.634692	1	ENSG00000151276	hsa_circ_0066459	MAGI1
hsacirc_017997	0.739236	1.17031	0.308158	0.263312	-1.92515	0.634692	1	ENSG00000085511	hsa_circ_0078617	MAP3K4
hsacirc_017039	0.739236	1.17031	0.308158	0.263312	-1.92515	0.634692	1	ENSG00000104517	-	UBR5
hsacirc_005176	1.80656	2.85752	0.75561	0.264429	-1.91905	0.406637	1	ENSG00000166922	hsa_circ_0007659	SCG5
hsacirc_002299	0.735737	1.16332	0.308158	0.264896	-1.9165	0.634752	1	ENSG00000130856	hsa_circ_0047972	ZNF236
hsacirc_011537	0.735737	1.16332	0.308158	0.264896	-1.9165	0.634752	1	ENSG00000130449	hsa_circ_0006381	ZSWIM6
hsacirc_026275	0.732238	1.15632	0.308158	0.266499	-1.9078	0.704992	1	ENSG00000125247	-	TMTC4
hsacirc_000481	0.732238	1.15632	0.308158	0.266499	-1.9078	0.704992	1	ENSG00000108510	-	MED13
hsacirc_014087	0.732238	1.15632	0.308158	0.266499	-1.9078	0.704992	1	ENSG00000186010;ENSG00000258674	hsa_circ_0050243	NDUFA13;-
hsacirc_028290	0.732238	1.15632	0.308158	0.266499	-1.9078	0.704992	1	ENSG00000244005	-	NFS1
hsacirc_025326	0.732238	1.15632	0.308158	0.266499	-1.9078	0.704992	1	ENSG00000033867	-	SLC4A7
hsacirc_017596	0.732238	1.15632	0.308158	0.266499	-1.9078	0.704992	1	ENSG00000145730	hsa_circ_0073491	PAM
hsacirc_011589	0.732238	1.15632	0.308158	0.266499	-1.9078	0.704992	1	ENSG00000153317	hsa_circ_0008934	ASAP1
hsacirc_019670	2.45637	3.8781	1.03465	0.266792	-1.90622	0.209477	1	ENSG00000110075	-	PPP6R3
hsacirc_023415	1.65304	2.60871	0.697365	0.267322	-1.90335	0.491488	1	ENSG00000267699;ENSG00000141646	hsa_circ_0006952	-;SMAD4
hsacirc_020774	3.0809	4.85952	1.30228	0.267985	-1.89978	0.164053	1	ENSG00000203666	hsa_circ_0008294	EFCAB2
hsacirc_014189	3.97095	6.26183	1.68008	0.268306	-1.89805	0.0850664	1	ENSG00000163872	hsa_circ_0008096	YEATS2
hsacirc_013276	0.823587	1.29849	0.348682	0.268529	-1.89685	0.707283	1	ENSG00000067369	hsa_circ_0034989	TP53BP1
hsacirc_001240	0.823587	1.29849	0.348682	0.268529	-1.89685	0.707283	1	ENSG00000049618	hsa_circ_0078399	ARID1B
hsacirc_009077	0.823587	1.29849	0.348682	0.268529	-1.89685	0.707283	1	ENSG00000124788	hsa_circ_0075691	ATXN1
hsacirc_030543	2.18357	3.44267	0.924474	0.268534	-1.89683	0.314897	1	ENSG00000135049	-	AGTPBP1
hsacirc_006053	2.27729	3.58958	0.964998	0.268833	-1.89522	0.26158	1	ENSG00000120800	-	UTP20
hsacirc_009052	2.53723	3.99928	1.07517	0.268841	-1.89518	0.203085	1	ENSG00000150756	hsa_circ_0003698	ATPSCKMT
hsacirc_025873	1.61293	2.53989	0.685963	0.270076	-1.88856	0.422105	1	ENSG00000157500	hsa_circ_0001317	APPL1
hsacirc_016210	4.6685	7.34877	1.98824	0.270554	-1.88601	0.107086	1	ENSG00000021776	-	AQR
hsacirc_028624	1.44434	2.27236	0.616316	0.271223	-1.88245	0.666454	1	ENSG00000173542	-	MOB1B
hsacirc_020827	2.51946	3.96374	1.07517	0.271251	-1.8823	0.20446	1	ENSG00000108424	hsa_circ_0000780	KPNB1
hsacirc_004843	3.07233	4.83098	1.31368	0.271928	-1.8787	0.164584	1	ENSG00000196437	hsa_circ_0004906	ZNF569
hsacirc_000890	2.87649	4.52035	1.23263	0.272685	-1.87469	0.205274	1	ENSG00000196233	hsa_circ_0006198	LCOR
hsacirc_024707	2.50168	3.9282	1.07517	0.273706	-1.8693	0.205851	1	ENSG00000102897	-	LYRM1
hsacirc_013055	2.95971	4.64626	1.27316	0.274017	-1.86766	0.402331	1	ENSG00000105717	-	PBX4
hsacirc_011995	0.809314	1.26995	0.348682	0.274565	-1.86478	0.632557	1	ENSG00000156502	hsa_circ_0006201	SUPV3L1
hsacirc_028926	0.809314	1.26995	0.348682	0.274565	-1.86478	0.632557	1	ENSG00000128487;ENSG00000263494	hsa_circ_0003545	SPECC1;-
hsacirc_011304	2.46716	3.87055	1.06377	0.274836	-1.86336	0.408181	1	ENSG00000261236	hsa_circ_0086028	BOP1
hsacirc_012294	2.46421	3.86466	1.06377	0.275255	-1.86116	0.334099	1	ENSG00000105355	hsa_circ_0004551	PLIN3
hsacirc_027999	1.74975	2.74389	0.75561	0.275379	-1.86051	0.328565	1	ENSG00000078142	hsa_circ_0006527	PIK3C3
hsacirc_005920	1.74975	2.74389	0.75561	0.275379	-1.86051	0.328565	1	ENSG00000147459	hsa_circ_0005641	DOCK5
hsacirc_013919	1.42657	2.23682	0.616316	0.275533	-1.85971	0.585503	1	ENSG00000128694	hsa_circ_0002192	OSGEPL1
hsacirc_000696	2.85172	4.47081	1.23263	0.275706	-1.8588	0.207068	1	ENSG00000101290	hsa_circ_0007888	CDS2
hsacirc_015430	0.805815	1.26295	0.348682	0.276086	-1.85681	0.632699	1	ENSG00000116396	-	KCNC4
hsacirc_019358	0.805815	1.26295	0.348682	0.276086	-1.85681	0.632699	1	ENSG00000053524	-	MCF2L2
hsacirc_026895	2.44408	3.82439	1.06377	0.278154	-1.84605	0.454111	1	ENSG00000153317	hsa_circ_0003797	ASAP1
hsacirc_022259	1.7317	2.70779	0.75561	0.27905	-1.8414	0.330865	1	ENSG00000064655	-	EYA2
hsacirc_025697	1.57011	2.45425	0.685963	0.279499	-1.83908	0.409629	1	ENSG00000152104	-	PTPN14
hsacirc_012056	1.40879	2.20127	0.616316	0.279982	-1.8366	0.499779	1	ENSG00000136492	-	BRIP1
hsacirc_026619	1.49873	2.34063	0.65684	0.280626	-1.83328	0.418057	1	ENSG00000131051	hsa_circ_0007632	RBM39
hsacirc_011526	1.59008	2.4828	0.697365	0.280878	-1.83198	0.407224	1	ENSG00000136205	-	TNS3
hsacirc_010523	0.795041	1.2414	0.348682	0.280878	-1.83198	0.633115	1	ENSG00000067715	-	SYT1
hsacirc_007952	0.795041	1.2414	0.348682	0.280878	-1.83198	0.633115	1	ENSG00000171634	hsa_circ_0003796	BPTF
hsacirc_002436	0.795041	1.2414	0.348682	0.280878	-1.83198	0.633115	1	ENSG00000227036	-	-
hsacirc_030521	0.795041	1.2414	0.348682	0.280878	-1.83198	0.633115	1	ENSG00000101596	-	SMCHD1
hsacirc_017910	0.795041	1.2414	0.348682	0.280878	-1.83198	0.633115	1	ENSG00000171103	-	TRMT61B
hsacirc_016138	0.795041	1.2414	0.348682	0.280878	-1.83198	0.633115	1	ENSG00000126001	-	CEP250
hsacirc_026448	1.7212	2.6868	0.75561	0.281231	-1.83017	0.332209	1	ENSG00000004487	-	KDM1A
hsacirc_007246	1.7212	2.6868	0.75561	0.281231	-1.83017	0.332209	1	ENSG00000158985	hsa_circ_0073823	CDC42SE2
hsacirc_028728	2.25953	3.52494	0.994121	0.282025	-1.8261	0.298697	1	ENSG00000177150	hsa_circ_0003771	FAM210A
hsacirc_024338	0.791542	1.2344	0.348682	0.282471	-1.82383	0.633244	1	ENSG00000174738	hsa_circ_0064576	NR1D2
hsacirc_000998	2.88948	4.5058	1.27316	0.282559	-1.82337	0.204343	1	ENSG00000108506	hsa_circ_0007759	INTS2
hsacirc_016267	1.71421	2.6728	0.75561	0.282703	-1.82264	0.386611	1	ENSG00000153317	-	ASAP1
hsacirc_022672	2.34388	3.65311	1.03465	0.283223	-1.81999	0.255126	1	ENSG00000141449	-	GREB1L
hsacirc_024716	1.39452	2.17273	0.616316	0.28366	-1.81777	0.501256	1	ENSG00000188559	hsa_circ_0059567	RALGAPA2
hsacirc_001807	0.788043	1.2274	0.348682	0.284081	-1.81562	0.633369	1	ENSG00000138303	-	ASCC1
hsacirc_026681	0.788043	1.2274	0.348682	0.284081	-1.81562	0.633369	1	ENSG00000160218	-	TRAPPC10
hsacirc_021811	2.87548	4.47781	1.27316	0.284326	-1.81438	0.205346	1	NA	-	-
hsacirc_014727	1.69616	2.6367	0.75561	0.286574	-1.80302	0.335428	1	ENSG00000136492	-	BRIP1
hsacirc_017395	2.53808	3.94275	1.13341	0.287468	-1.79853	0.203019	1	ENSG00000135720	hsa_circ_0008222	DYNC1LI2
hsacirc_002839	0.780769	1.21285	0.348682	0.287489	-1.79842	0.633617	1	ENSG00000108854	-	SMURF2
hsacirc_015344	1.53457	2.38317	0.685963	0.287836	-1.79668	0.413864	1	ENSG00000103064	hsa_circ_0007669	SLC7A6
hsacirc_015327	1.55804	2.41871	0.697365	0.288321	-1.79425	0.411074	1	ENSG00000162368	hsa_circ_0008201	CMPK1
hsacirc_012571	1.55804	2.41871	0.697365	0.288321	-1.79425	0.411074	1	ENSG00000114054	hsa_circ_0067464	PCCB
hsacirc_011855	1.55104	2.40472	0.697365	0.289999	-1.78588	0.411909	1	ENSG00000258399;ENSG00000225746;ENSG00000201672;ENSG00000272474;ENSG00000200215;ENSG00000200632;ENSG00000200367;ENSG00000201950	-	-;-;-;-;-;-;-;-
hsacirc_001327	1.61542	2.50435	0.726487	0.29009	-1.78543	0.404148	1	ENSG00000198625	hsa_circ_0016158	MDM4
hsacirc_022492	0.773771	1.19886	0.348682	0.290845	-1.78168	0.63384	1	ENSG00000167721	-	TSR1
hsacirc_014586	0.838148	1.29849	0.377805	0.290957	-1.78112	0.703468	1	ENSG00000132849	-	PATJ
hsacirc_025635	0.838148	1.29849	0.377805	0.290957	-1.78112	0.703468	1	ENSG00000084676	-	NCOA1
hsacirc_006411	0.838148	1.29849	0.377805	0.290957	-1.78112	0.703468	1	ENSG00000156463	-	SH3RF2
hsacirc_025292	0.838148	1.29849	0.377805	0.290957	-1.78112	0.703468	1	ENSG00000188352	hsa_circ_0086563	FOCAD
hsacirc_024526	0.838148	1.29849	0.377805	0.290957	-1.78112	0.703468	1	ENSG00000147162	-	OGT
hsacirc_029054	1.52057	2.35518	0.685963	0.291257	-1.77963	0.415514	1	ENSG00000125257	hsa_circ_0006318	ABCC4
hsacirc_030865	1.36598	2.11564	0.616316	0.291315	-1.77935	0.504212	1	ENSG00000066629	-	EML1
hsacirc_000596	1.36598	2.11564	0.616316	0.291315	-1.77935	0.504212	1	ENSG00000153956	-	CACNA2D1
hsacirc_016513	2.35494	3.64612	1.06377	0.291754	-1.77718	0.254092	1	ENSG00000204634	hsa_circ_0055883	TBC1D8
hsacirc_010911	9.08327	14.0634	4.10314	0.29176	-1.77714	0.0191433	1	ENSG00000090686	hsa_circ_0002166	USP48
hsacirc_005560	2.13625	3.3075	0.964998	0.291761	-1.77714	0.320116	1	ENSG00000177479	hsa_circ_0065518	ARIH2
hsacirc_006777	2.44279	3.78129	1.10429	0.292041	-1.77576	0.3136	1	ENSG00000102158	hsa_circ_0091113	MAGT1
hsacirc_030522	1.51679	2.34762	0.685963	0.292194	-1.775	0.415957	1	ENSG00000112234	-	FBXL4
hsacirc_015657	2.8128	4.35245	1.27316	0.292515	-1.77342	0.243237	1	ENSG00000088325	hsa_circ_0009098	TPX2
hsacirc_013145	2.12897	3.29295	0.964998	0.29305	-1.77078	0.320935	1	ENSG00000163125	hsa_circ_0004437	RPRD2
hsacirc_012269	1.35898	2.10164	0.616316	0.293255	-1.76977	0.504939	1	ENSG00000103091	-	WDR59
hsacirc_006463	0.766496	1.18431	0.348682	0.294418	-1.76406	0.700811	1	ENSG00000198265	-	HELZ
hsacirc_003666	0.766496	1.18431	0.348682	0.294418	-1.76406	0.700811	1	ENSG00000171861	-	MRM3
hsacirc_002862	2.96932	4.58444	1.35421	0.295392	-1.7593	0.198769	1	ENSG00000108854	hsa_circ_0007434	SMURF2
hsacirc_016461	1.52599	2.35462	0.697365	0.296168	-1.75551	0.434145	1	ENSG00000054523	-	KIF1B
hsacirc_014661	1.52599	2.35462	0.697365	0.296168	-1.75551	0.434145	1	ENSG00000125107	-	CNOT1
hsacirc_013865	0.762997	1.17731	0.348682	0.296168	-1.75551	0.634153	1	ENSG00000145740	hsa_circ_0005839	SLC30A5
hsacirc_010219	0.762997	1.17731	0.348682	0.296168	-1.75551	0.634153	1	ENSG00000106070	-	GRB10
hsacirc_021018	0.762997	1.17731	0.348682	0.296168	-1.75551	0.634153	1	ENSG00000165102	-	HGSNAT
hsacirc_010206	1.34443	2.07254	0.616316	0.297372	-1.74966	0.661179	1	ENSG00000105514	-	RAB3D
hsacirc_003908	1.34443	2.07254	0.616316	0.297372	-1.74966	0.661179	1	ENSG00000138698	-	RAP1GDS1
hsacirc_022729	1.64775	2.53989	0.75561	0.297497	-1.74905	0.446366	1	ENSG00000152061	-	RABGAP1L
hsacirc_007398	0.823875	1.26995	0.377805	0.297497	-1.74905	0.631934	1	ENSG00000175216	hsa_circ_0003555	CKAP5
hsacirc_021797	0.823875	1.26995	0.377805	0.297497	-1.74905	0.631934	1	ENSG00000101596	-	SMCHD1
hsacirc_031038	0.759498	1.17031	0.348682	0.297939	-1.74691	0.634245	1	ENSG00000139323	-	POC1B
hsacirc_008646	0.759498	1.17031	0.348682	0.297939	-1.74691	0.634245	1	ENSG00000173821	-	RNF213
hsacirc_010037	0.759498	1.17031	0.348682	0.297939	-1.74691	0.634245	1	ENSG00000155313	hsa_circ_0005238	USP25
hsacirc_002877	0.759498	1.17031	0.348682	0.297939	-1.74691	0.634245	1	ENSG00000104447	hsa_circ_0085359	TRPS1
hsacirc_024354	2.16508	3.33604	0.994121	0.297994	-1.74664	0.316914	1	ENSG00000135837	hsa_circ_0015466	CEP350
hsacirc_028300	1.64075	2.5259	0.75561	0.299145	-1.74108	0.449122	1	ENSG00000152520;ENSG00000232587	hsa_circ_0006597	PAN3;-
hsacirc_026808	1.64075	2.5259	0.75561	0.299145	-1.74108	0.449122	1	ENSG00000011566	hsa_circ_0054189	MAP4K3
hsacirc_009336	0.820376	1.26295	0.377805	0.299145	-1.74108	0.632089	1	ENSG00000105321	hsa_circ_0000944	CCDC9
hsacirc_031075	0.820376	1.26295	0.377805	0.299145	-1.74108	0.632089	1	ENSG00000128536	-	CDHR3
hsacirc_014818	1.33771	2.0591	0.616316	0.299313	-1.74027	0.560673	1	ENSG00000085491	-	SLC25A24
hsacirc_031395	1.33743	2.05855	0.616316	0.299394	-1.73988	0.507184	1	ENSG00000117461;ENSG00000278139	hsa_circ_0003161	PIK3R3;P3R3URF-PIK3R3
hsacirc_031429	1.33743	2.05855	0.616316	0.299394	-1.73988	0.507184	1	ENSG00000231887;ENSG00000275778;ENSG00000212127	hsa_circ_0025463	PRH1;-;TAS2R14
hsacirc_018193	0.755999	1.16332	0.348682	0.299732	-1.73826	0.634334	1	ENSG00000115295	hsa_circ_0006908	CLIP4
hsacirc_012124	0.755999	1.16332	0.348682	0.299732	-1.73826	0.634334	1	ENSG00000146263	-	MMS22L
hsacirc_004150	1.33393	2.05155	0.616316	0.300415	-1.73497	0.50755	1	ENSG00000140575	hsa_circ_0036792	IQGAP1
hsacirc_016205	1.33043	2.04455	0.616316	0.301443	-1.73004	0.507917	1	ENSG00000130638	hsa_circ_0003303	ATXN10
hsacirc_008349	1.505	2.31263	0.697365	0.301546	-1.72955	0.609067	1	ENSG00000100731	hsa_circ_0008965	PCNX1
hsacirc_019394	0.7525	1.15632	0.348682	0.301546	-1.72955	0.699007	1	ENSG00000047056	hsa_circ_0007796	WDR37
hsacirc_002752	0.7525	1.15632	0.348682	0.301546	-1.72955	0.699007	1	ENSG00000258539;ENSG00000189319	hsa_circ_0002282	-;FAM53B
hsacirc_028119	0.7525	1.15632	0.348682	0.301546	-1.72955	0.699007	1	ENSG00000100814;ENSG00000238344	hsa_circ_0004766	CCNB1IP1;-
hsacirc_022598	0.7525	1.15632	0.348682	0.301546	-1.72955	0.699007	1	ENSG00000258653;ENSG00000119725	-	-;ZNF410
hsacirc_029982	0.7525	1.15632	0.348682	0.301546	-1.72955	0.699007	1	ENSG00000127946	hsa_circ_0080734	HIP1
hsacirc_015562	2.96041	4.5489	1.37193	0.301595	-1.72931	0.199379	1	ENSG00000147459	hsa_circ_0004219	DOCK5
hsacirc_015708	2.95832	4.54472	1.37193	0.301872	-1.72799	0.59374	1	ENSG00000271949;ENSG00000171492	-	-;LRRC8D
hsacirc_000339	1.47916	2.27236	0.685963	0.301872	-1.72799	0.647035	1	ENSG00000119392	hsa_circ_0002675	GLE1
hsacirc_015895	2.82607	4.33846	1.31368	0.302799	-1.72357	0.242227	1	ENSG00000082898	-	XPO1
hsacirc_017792	1.62298	2.49035	0.75561	0.303415	-1.72064	0.403223	1	ENSG00000196588;ENSG00000230071	hsa_circ_0002877	MRTFA;-
hsacirc_018776	6.51421	9.99413	3.03429	0.303607	-1.71972	0.0452777	1	ENSG00000178741	hsa_circ_0007840	COX5A
hsacirc_009280	7.91417	12.1372	3.69113	0.304117	-1.7173	0.018199	1	ENSG00000140374	hsa_circ_0000639	ETFA
hsacirc_021719	1.6192	2.4828	0.75561	0.304338	-1.71626	0.403685	1	ENSG00000172493	hsa_circ_0001423	AFF1
hsacirc_019275	0.809602	1.2414	0.377805	0.304338	-1.71626	0.632545	1	ENSG00000134644	hsa_circ_0011233	PUM1
hsacirc_024102	0.809602	1.2414	0.377805	0.304338	-1.71626	0.632545	1	ENSG00000197006	-	METTL9
hsacirc_009310	0.809602	1.2414	0.377805	0.304338	-1.71626	0.632545	1	ENSG00000080345	hsa_circ_0056704	RIF1
hsacirc_019038	0.809602	1.2414	0.377805	0.304338	-1.71626	0.632545	1	ENSG00000119471	hsa_circ_0088087	HSDL2
hsacirc_027205	3.68437	5.64812	1.72061	0.304634	-1.71485	0.128654	1	ENSG00000080815	hsa_circ_0002564	PSEN1
hsacirc_024884	2.12576	3.2574	0.994121	0.305188	-1.71223	0.321298	1	ENSG00000110367	hsa_circ_0024490	DDX6
hsacirc_006556	1.54783	2.36917	0.726487	0.306642	-1.70537	0.412291	1	ENSG00000101639	-	CEP192
hsacirc_026684	3.83361	5.86556	1.80166	0.307158	-1.70294	0.217932	1	ENSG00000054611	hsa_circ_0001252	TBC1D22A
hsacirc_026722	1.39701	2.13718	0.65684	0.307339	-1.7021	0.500998	1	ENSG00000169398	hsa_circ_0004238	PTK2
hsacirc_001163	0.802605	1.2274	0.377805	0.307808	-1.6999	0.632826	1	ENSG00000149554	hsa_circ_0002332	CHEK1
hsacirc_024664	0.802605	1.2274	0.377805	0.307808	-1.6999	0.632826	1	ENSG00000160551	hsa_circ_0042770	TAOK1
hsacirc_029802	0.802605	1.2274	0.377805	0.307808	-1.6999	0.632826	1	ENSG00000198786	-	MT-ND5
hsacirc_024795	1.39351	2.13019	0.65684	0.308349	-1.69736	0.50136	1	ENSG00000100077	hsa_circ_0062659	GRK3
hsacirc_013962	1.39324	2.12963	0.65684	0.308429	-1.69699	0.501388	1	ENSG00000021776	-	AQR
hsacirc_030750	2.98095	4.54945	1.41245	0.310466	-1.68749	0.226835	1	ENSG00000132388	hsa_circ_0008956	UBE2G1
hsacirc_019149	1.38624	2.11564	0.65684	0.310469	-1.68748	0.502113	1	ENSG00000102572	-	STK24
hsacirc_010856	2.09749	3.20087	0.994121	0.310579	-1.68697	0.37004	1	ENSG00000133812	-	SBF2
hsacirc_017282	3.7351	5.69766	1.77253	0.311099	-1.68456	0.126327	1	ENSG00000123104	-	ITPR2
hsacirc_020006	1.59066	2.42571	0.75561	0.311501	-1.68269	0.418714	1	ENSG00000166938	hsa_circ_0035958	DIS3L
hsacirc_006294	0.79533	1.21285	0.377805	0.311501	-1.68269	0.633105	1	ENSG00000148606	hsa_circ_0007310	POLR3A
hsacirc_028156	0.79533	1.21285	0.377805	0.311501	-1.68269	0.633105	1	ENSG00000132581	-	SDF2
hsacirc_017633	0.79533	1.21285	0.377805	0.311501	-1.68269	0.633105	1	ENSG00000158987;ENSG00000273217	hsa_circ_0073835	RAPGEF6;-
hsacirc_001648	2.93599	4.47726	1.39473	0.311514	-1.68263	0.279943	1	ENSG00000161533	hsa_circ_0008557	ACOX1
hsacirc_019726	4.2592	6.48964	2.02877	0.312616	-1.67754	0.119041	1	ENSG00000141627	hsa_circ_0002501	DYM
hsacirc_027748	0.791831	1.20586	0.377805	0.313308	-1.67435	0.633233	1	ENSG00000151348	hsa_circ_0021801	EXT2
hsacirc_019526	2.22845	3.39313	1.06377	0.313506	-1.67344	0.310126	1	ENSG00000153933	hsa_circ_0000786	DGKE
hsacirc_014981	3.10322	4.72435	1.4821	0.313715	-1.67248	0.16268	1	ENSG00000110888	-	CAPRIN2
hsacirc_029234	5.8103	8.84255	2.77806	0.314169	-1.67039	0.270834	1	ENSG00000113638	hsa_circ_0006141	TTC33
hsacirc_001250	5.72094	8.70435	2.73753	0.314502	-1.66886	0.156653	1	ENSG00000141298	hsa_circ_0000754	SSH2
hsacirc_009911	3.67986	5.59858	1.76113	0.314567	-1.66856	0.143466	1	ENSG00000130023	hsa_circ_0078762	ERMARD
hsacirc_029612	1.57666	2.39772	0.75561	0.315137	-1.66595	0.408842	1	ENSG00000206560	-	ANKRD28
hsacirc_001229	0.788332	1.19886	0.377805	0.315137	-1.66595	0.633359	1	ENSG00000159461	hsa_circ_0008464	AMFR
hsacirc_018037	0.788332	1.19886	0.377805	0.315137	-1.66595	0.633359	1	ENSG00000131013	-	PPIL4
hsacirc_028369	6.12188	9.30824	2.93552	0.315368	-1.66489	0.0513734	1	ENSG00000173889	hsa_circ_0001359	PHC3
hsacirc_002498	2.21768	3.37159	1.06377	0.31551	-1.66424	0.311255	1	ENSG00000114030	hsa_circ_0066986	KPNA1
hsacirc_015091	1.57316	2.39072	0.75561	0.31606	-1.66173	0.409262	1	ENSG00000138193	-	PLCE1
hsacirc_021120	2.79431	4.24582	1.3428	0.316265	-1.6608	0.244656	1	ENSG00000107518	-	ATRNL1
hsacirc_022125	1.28203	1.94774	0.616316	0.316427	-1.66006	0.720883	1	ENSG00000103064	hsa_circ_0039943	SLC7A6
hsacirc_015232	1.28203	1.94774	0.616316	0.316427	-1.66006	0.720883	1	ENSG00000147162	hsa_circ_0091035	OGT
hsacirc_006744	0.641013	0.973868	0.308158	0.316427	-1.66006	0.833943	1	ENSG00000143493	-	INTS7
hsacirc_014305	0.641013	0.973868	0.308158	0.316427	-1.66006	0.833943	1	ENSG00000166348	hsa_circ_0004568	USP54
hsacirc_014377	0.641013	0.973868	0.308158	0.316427	-1.66006	0.833943	1	ENSG00000110713	-	NUP98
hsacirc_017017	0.641013	0.973868	0.308158	0.316427	-1.66006	0.833943	1	ENSG00000166377;ENSG00000279416;ENSG00000267655	-	ATP9B;-;-
hsacirc_026229	0.641013	0.973868	0.308158	0.316427	-1.66006	0.833943	1	ENSG00000257103	-	LSM14A
hsacirc_009581	0.641013	0.973868	0.308158	0.316427	-1.66006	0.833943	1	ENSG00000168906	-	MAT2A
hsacirc_011002	0.641013	0.973868	0.308158	0.316427	-1.66006	0.833943	1	ENSG00000158470	hsa_circ_0004868	B4GALT5
hsacirc_001851	0.641013	0.973868	0.308158	0.316427	-1.66006	0.833943	1	ENSG00000130638	hsa_circ_0006223	ATXN10
hsacirc_022262	0.641013	0.973868	0.308158	0.316427	-1.66006	0.833943	1	ENSG00000164144	hsa_circ_0071281	ARFIP1
hsacirc_028981	0.641013	0.973868	0.308158	0.316427	-1.66006	0.833943	1	ENSG00000197860	hsa_circ_0003919	SGTB
hsacirc_028834	0.641013	0.973868	0.308158	0.316427	-1.66006	0.833943	1	ENSG00000004864	hsa_circ_0081180	SLC25A13
hsacirc_004916	2.79054	4.23827	1.3428	0.316828	-1.65823	0.244948	1	ENSG00000100154	hsa_circ_0003618	TTC28
hsacirc_009211	0.784833	1.19186	0.377805	0.316987	-1.6575	0.63348	1	ENSG00000092148	-	HECTD1
hsacirc_021396	0.784833	1.19186	0.377805	0.316987	-1.6575	0.63348	1	ENSG00000075275	-	CELSR1
hsacirc_005401	3.72811	5.65457	1.80166	0.31862	-1.65009	0.230876	1	ENSG00000138193	hsa_circ_0019230	PLCE1
hsacirc_012453	1.56211	2.36862	0.75561	0.319009	-1.64833	0.605226	1	ENSG00000011295	hsa_circ_0042139	TTC19
hsacirc_022867	0.781057	1.18431	0.377805	0.319009	-1.64833	0.696907	1	ENSG00000166377;ENSG00000279474	hsa_circ_0048006	ATP9B;-
hsacirc_022252	0.781057	1.18431	0.377805	0.319009	-1.64833	0.696907	1	ENSG00000115760	-	BIRC6
hsacirc_000493	0.781057	1.18431	0.377805	0.319009	-1.64833	0.696907	1	ENSG00000082516	hsa_circ_0074726	GEMIN5
hsacirc_028665	1.55889	2.36217	0.75561	0.319879	-1.6444	0.410972	1	ENSG00000120539	hsa_circ_0004809	MASTL
hsacirc_002312	1.35419	2.05155	0.65684	0.320168	-1.6431	0.505436	1	ENSG00000114354	-	TFG
hsacirc_009469	0.777558	1.17731	0.377805	0.320905	-1.63978	0.633721	1	ENSG00000068654	-	POLR1A
hsacirc_003515	0.777558	1.17731	0.377805	0.320905	-1.63978	0.633721	1	ENSG00000137073;ENSG00000238886	hsa_circ_0007367	UBAP2;-
hsacirc_030360	7.64692	11.5736	3.72025	0.321443	-1.63737	0.0264799	1	ENSG00000165322	hsa_circ_0000231	ARHGAP12
hsacirc_013480	3.45339	5.22669	1.68008	0.321443	-1.63736	0.187698	1	ENSG00000146426	-	TIAM2
hsacirc_017727	1.43155	2.16573	0.697365	0.322	-1.63487	0.497421	1	ENSG00000185104	-	FAF1
hsacirc_026687	2.20533	3.33549	1.07517	0.322343	-1.63333	0.312562	1	ENSG00000092201	hsa_circ_0000522	SUPT16H
hsacirc_014745	0.774059	1.17031	0.377805	0.322824	-1.63118	0.633831	1	ENSG00000006576;ENSG00000222432	-	PHTF2;-
hsacirc_013839	0.774059	1.17031	0.377805	0.322824	-1.63118	0.633831	1	ENSG00000169398	hsa_circ_0006421	PTK2
hsacirc_025464	0.774059	1.17031	0.377805	0.322824	-1.63118	0.633831	1	ENSG00000167081	hsa_circ_0003991	PBX3
hsacirc_018569	2.97617	4.49936	1.45297	0.322929	-1.63071	0.198303	1	ENSG00000167978	hsa_circ_0037558	SRRM2
hsacirc_002613	4.03195	6.09337	1.97052	0.323388	-1.62866	0.148104	1	ENSG00000004766	hsa_circ_0002620	VPS50
hsacirc_007662	7.25559	10.9593	3.55183	0.324092	-1.62552	0.0602983	1	ENSG00000159128	hsa_circ_0061517	IFNGR2
hsacirc_028423	1.54112	2.32663	0.75561	0.324766	-1.62253	0.425396	1	ENSG00000008294	-	SPAG9
hsacirc_008636	1.54112	2.32663	0.75561	0.324766	-1.62253	0.425396	1	ENSG00000011566	-	MAP4K3
hsacirc_002995	2.7981	4.22427	1.37193	0.324772	-1.6225	0.244364	1	ENSG00000144354	hsa_circ_0057123	CDCA7
hsacirc_014123	2.25193	3.39958	1.10429	0.324832	-1.62223	0.307699	1	ENSG00000157869	hsa_circ_0002389	RAB28
hsacirc_012899	1.42077	2.14418	0.697365	0.325236	-1.62044	0.498539	1	ENSG00000105939	-	ZC3HAV1
hsacirc_013714	1.3973	2.10864	0.685963	0.325311	-1.62011	0.500968	1	ENSG00000185842	-	DNAH14
hsacirc_024223	4.47012	6.74262	2.19763	0.325931	-1.61736	0.141579	1	ENSG00000130695	hsa_circ_0002135	CEP85
hsacirc_023366	0.62674	0.945323	0.308158	0.325982	-1.61714	0.804904	1	ENSG00000258539;ENSG00000203791	hsa_circ_0007825	-;EEF1AKMT2
hsacirc_012654	0.62674	0.945323	0.308158	0.325982	-1.61714	0.804904	1	ENSG00000196510;ENSG00000258210	hsa_circ_0005785	ANAPC7;-
hsacirc_005191	0.62674	0.945323	0.308158	0.325982	-1.61714	0.804904	1	ENSG00000261008	-	-
hsacirc_007843	0.62674	0.945323	0.308158	0.325982	-1.61714	0.804904	1	ENSG00000152894	-	PTPRK
hsacirc_028015	1.53412	2.31263	0.75561	0.326731	-1.61382	0.603587	1	ENSG00000099331	hsa_circ_0000910	MYO9B
hsacirc_018155	0.767061	1.15632	0.377805	0.326731	-1.61382	0.695089	1	ENSG00000127603	hsa_circ_0011799	MACF1
hsacirc_015855	0.767061	1.15632	0.377805	0.326731	-1.61382	0.695089	1	ENSG00000132122;ENSG00000224986	-	SPATA6;-
hsacirc_009723	0.767061	1.15632	0.377805	0.326731	-1.61382	0.695089	1	ENSG00000258653;ENSG00000119725;ENSG00000270140	hsa_circ_0032530	-;ZNF410;-
hsacirc_013860	0.767061	1.15632	0.377805	0.326731	-1.61382	0.695089	1	ENSG00000175711	-	B3GNTL1
hsacirc_021727	0.767061	1.15632	0.377805	0.326731	-1.61382	0.695089	1	ENSG00000115839	hsa_circ_0056548	RAB3GAP1
hsacirc_024041	0.767061	1.15632	0.377805	0.326731	-1.61382	0.695089	1	ENSG00000144535	hsa_circ_0004862	DIS3L2
hsacirc_024881	1.3903	2.09464	0.685963	0.327484	-1.6105	0.501692	1	ENSG00000161091	hsa_circ_0048492	MFSD12
hsacirc_002753	1.24648	1.87665	0.616316	0.328413	-1.60642	0.605357	1	ENSG00000115760	-	BIRC6
hsacirc_014244	0.623241	0.938325	0.308158	0.328413	-1.60642	0.804876	1	ENSG00000015171	hsa_circ_0017361	ZMYND11
hsacirc_008083	0.623241	0.938325	0.308158	0.328413	-1.60642	0.804876	1	ENSG00000074603	-	DPP8
hsacirc_000753	0.623241	0.938325	0.308158	0.328413	-1.60642	0.804876	1	ENSG00000047578	hsa_circ_0008052	KATNIP
hsacirc_009743	0.623241	0.938325	0.308158	0.328413	-1.60642	0.804876	1	ENSG00000119787	-	ATL2
hsacirc_015458	0.623241	0.938325	0.308158	0.328413	-1.60642	0.804876	1	ENSG00000068878	-	PSME4
hsacirc_022339	0.623241	0.938325	0.308158	0.328413	-1.60642	0.804876	1	ENSG00000101019	hsa_circ_0004994	UQCC1
hsacirc_017286	0.623241	0.938325	0.308158	0.328413	-1.60642	0.804876	1	ENSG00000163754	-	GYG1
hsacirc_029907	0.623241	0.938325	0.308158	0.328413	-1.60642	0.804876	1	ENSG00000037474	hsa_circ_0071758	NSUN2
hsacirc_018862	0.623241	0.938325	0.308158	0.328413	-1.60642	0.804876	1	ENSG00000152818	-	UTRN
hsacirc_006259	0.623241	0.938325	0.308158	0.328413	-1.60642	0.804876	1	ENSG00000172172	-	MRPL13
hsacirc_016433	4.03601	6.07238	1.99964	0.329301	-1.60252	0.147923	1	ENSG00000023318	-	ERP44
hsacirc_009455	2.56863	3.86411	1.27316	0.329483	-1.60173	0.303181	1	ENSG00000028116	-	VRK2
hsacirc_008401	1.23921	1.8621	0.616316	0.330979	-1.59519	0.606059	1	ENSG00000198752	hsa_circ_0005178	CDC42BPB
hsacirc_011088	2.22017	3.33604	1.10429	0.331019	-1.59502	0.310993	1	ENSG00000139154	hsa_circ_0006420	AEBP2
hsacirc_000385	1.23571	1.8551	0.616316	0.332227	-1.58976	0.606397	1	ENSG00000169398	-	PTK2
hsacirc_002418	1.396	2.09464	0.697365	0.332928	-1.58672	0.501102	1	ENSG00000119414	hsa_circ_0088549	PPP6C
hsacirc_027591	2.74451	4.11709	1.37193	0.333227	-1.58542	0.3591	1	ENSG00000133858	hsa_circ_0006910	ZFC3H1
hsacirc_008780	1.84818	2.77188	0.924474	0.333519	-1.58416	0.470282	1	ENSG00000175691	-	ZNF77
hsacirc_001119	1.36875	2.05155	0.685963	0.334364	-1.58051	0.503924	1	ENSG00000284969;ENSG00000085063	-	-;CD59
hsacirc_023256	1.44961	2.17273	0.726487	0.334367	-1.5805	0.495542	1	ENSG00000167632	hsa_circ_0004380	TRAPPC9
hsacirc_029545	5.07836	7.61041	2.54631	0.334583	-1.57956	0.112081	1	ENSG00000100403	hsa_circ_0001236	ZC3H7B
hsacirc_009590	3.95713	5.92603	1.98824	0.33551	-1.57557	0.305573	1	ENSG00000159023	hsa_circ_0000042	EPB41
hsacirc_025793	1.97745	2.96077	0.994121	0.335764	-1.57448	0.622474	1	ENSG00000105983	-	LMBR1
hsacirc_027086	4.69221	7.0247	2.35973	0.335919	-1.57382	0.115077	1	ENSG00000163935	hsa_circ_0066143	SFMBT1
hsacirc_001931	1.8374	2.75033	0.924474	0.336132	-1.5729	0.471634	1	ENSG00000186314	hsa_circ_0074389	PRELID2
hsacirc_003674	1.22494	1.83355	0.616316	0.336132	-1.5729	0.607441	1	ENSG00000185842	-	DNAH14
hsacirc_022875	0.612468	0.916777	0.308158	0.336132	-1.5729	0.804752	1	ENSG00000064115	hsa_circ_0005824	TM7SF3
hsacirc_026757	0.612468	0.916777	0.308158	0.336132	-1.5729	0.804752	1	ENSG00000114978	hsa_circ_0008330	MOB1A
hsacirc_000049	0.612468	0.916777	0.308158	0.336132	-1.5729	0.804752	1	ENSG00000083312	hsa_circ_0072918	TNPO1
hsacirc_000002	0.612468	0.916777	0.308158	0.336132	-1.5729	0.804752	1	ENSG00000122507	-	BBS9
hsacirc_007328	0.612468	0.916777	0.308158	0.336132	-1.5729	0.804752	1	ENSG00000225347	-	-
hsacirc_015960	0.612468	0.916777	0.308158	0.336132	-1.5729	0.804752	1	ENSG00000081386	hsa_circ_0007789	ZNF510
hsacirc_019043	2.2525	3.37159	1.13341	0.336167	-1.57275	0.307641	1	ENSG00000112365	hsa_circ_0077605	ZBTB24
hsacirc_017020	1.38495	2.07254	0.697365	0.336478	-1.57141	0.653571	1	ENSG00000008086	hsa_circ_0001912	CDKL5
hsacirc_015519	1.49971	2.24381	0.75561	0.336752	-1.57024	0.574655	1	ENSG00000114030	-	KPNA1
hsacirc_027801	1.22144	1.82656	0.616316	0.337419	-1.56739	0.607781	1	ENSG00000196865	-	NHLRC2
hsacirc_024495	1.22144	1.82656	0.616316	0.337419	-1.56739	0.607781	1	ENSG00000086544	hsa_circ_0004321	ITPKC
hsacirc_021599	1.38145	2.06554	0.697365	0.337618	-1.56654	0.567804	1	ENSG00000152894	hsa_circ_0007138	PTPRK
hsacirc_015067	1.21794	1.81956	0.616316	0.338717	-1.56185	0.608121	1	ENSG00000025800	hsa_circ_0003880	KPNA6
hsacirc_007509	1.21794	1.81956	0.616316	0.338717	-1.56185	0.608121	1	ENSG00000145041	hsa_circ_0065898	DCAF1
hsacirc_027727	1.21794	1.81956	0.616316	0.338717	-1.56185	0.608121	1	ENSG00000071205	-	ARHGAP10
hsacirc_021054	0.608969	0.909779	0.308158	0.338717	-1.56185	0.8047	1	ENSG00000100154	-	TTC28
hsacirc_007378	0.608969	0.909779	0.308158	0.338717	-1.56185	0.8047	1	ENSG00000146021	hsa_circ_0074066	KLHL3
hsacirc_009678	0.608969	0.909779	0.308158	0.338717	-1.56185	0.8047	1	ENSG00000106415	hsa_circ_0001679	GLCCI1
hsacirc_015070	1.35476	2.02356	0.685963	0.338989	-1.56069	0.636426	1	ENSG00000113594	-	LIFR
hsacirc_004106	5.4572	8.14774	2.76666	0.339561	-1.55826	0.24917	1	ENSG00000159063	hsa_circ_0003615	ALG8
hsacirc_003642	9.64031	14.3927	4.88787	0.339607	-1.55806	0.0117192	1	ENSG00000163935	hsa_circ_0066147	SFMBT1
hsacirc_029279	1.37446	2.05155	0.697365	0.339921	-1.55673	0.503333	1	ENSG00000111785	hsa_circ_0006512	RIC8B
hsacirc_005701	1.43184	2.13718	0.726487	0.339927	-1.5567	0.497391	1	ENSG00000134982	hsa_circ_0073585	APC
hsacirc_029420	1.21444	1.81256	0.616316	0.340025	-1.55629	0.608462	1	ENSG00000102452	hsa_circ_0030787	NALCN
hsacirc_003617	2.17385	3.24341	1.10429	0.340473	-1.55439	0.315954	1	ENSG00000204116	hsa_circ_0091072	CHIC1
hsacirc_025472	3.24824	4.84553	1.65096	0.340718	-1.55335	0.231372	1	ENSG00000156976;ENSG00000200320	hsa_circ_0068464	EIF4A2;-
hsacirc_025211	2.97324	4.43527	1.51122	0.340728	-1.55331	0.213136	1	ENSG00000138018	hsa_circ_0007325	SELENOI
hsacirc_003065	2.77582	4.13919	1.41245	0.341238	-1.55115	0.246091	1	ENSG00000105701	hsa_circ_0050119	FKBP8
hsacirc_008249	1.21094	1.80556	0.616316	0.341343	-1.55071	0.608802	1	ENSG00000188559	-	RALGAPA2
hsacirc_003085	0.60547	0.902782	0.308158	0.341343	-1.55071	0.804642	1	ENSG00000173715	-	C11orf80
hsacirc_027387	0.60547	0.902782	0.308158	0.341343	-1.55071	0.804642	1	ENSG00000225746;ENSG00000200413;ENSG00000200636	-	-;-;-
hsacirc_027157	0.60547	0.902782	0.308158	0.341343	-1.55071	0.804642	1	ENSG00000101126	-	ADNP
hsacirc_006571	0.60547	0.902782	0.308158	0.341343	-1.55071	0.804642	1	ENSG00000171109	hsa_circ_0002219	MFN1
hsacirc_027298	0.60547	0.902782	0.308158	0.341343	-1.55071	0.804642	1	ENSG00000165219	hsa_circ_0003270	GAPVD1
hsacirc_000438	3.25717	4.85197	1.66236	0.342616	-1.54534	0.230765	1	ENSG00000108239	-	TBC1D12
hsacirc_028816	6.25722	9.31805	3.19639	0.343032	-1.54359	0.171985	1	ENSG00000138768	hsa_circ_0007096	USO1
hsacirc_006626	2.6482	3.94219	1.35421	0.343516	-1.54155	0.296313	1	ENSG00000141446	hsa_circ_0008520	ESCO1
hsacirc_000914	1.20366	1.79101	0.616316	0.344116	-1.53903	0.609512	1	ENSG00000186260	hsa_circ_0037936	MRTFB
hsacirc_007613	1.20366	1.79101	0.616316	0.344116	-1.53903	0.609512	1	ENSG00000135631	hsa_circ_0007273	RAB11FIP5
hsacirc_015150	2.15608	3.20786	1.10429	0.344245	-1.53849	0.317906	1	ENSG00000127483	hsa_circ_0005782	HP1BP3
hsacirc_007932	1.46767	2.17973	0.75561	0.346654	-1.52843	0.493651	1	ENSG00000114316	hsa_circ_0001301	USP4
hsacirc_023533	1.19667	1.77702	0.616316	0.346826	-1.52772	0.610195	1	ENSG00000101040	hsa_circ_0003103	ZMYND8
hsacirc_025161	0.598195	0.888232	0.308158	0.346934	-1.52727	0.83012	1	ENSG00000132849	-	PATJ
hsacirc_005612	0.598195	0.888232	0.308158	0.346934	-1.52727	0.83012	1	ENSG00000176915	hsa_circ_0029549	ANKLE2
hsacirc_002308	0.598195	0.888232	0.308158	0.346934	-1.52727	0.83012	1	ENSG00000178921	hsa_circ_0042009	PFAS
hsacirc_012853	0.598195	0.888232	0.308158	0.346934	-1.52727	0.83012	1	ENSG00000115464	-	USP34
hsacirc_015573	0.598195	0.888232	0.308158	0.346934	-1.52727	0.83012	1	ENSG00000148143	hsa_circ_0009029	ZNF462
hsacirc_006866	3.66708	5.44468	1.88947	0.347031	-1.52686	0.219233	1	ENSG00000196141	hsa_circ_0057701	SPATS2L
hsacirc_022832	4.74904	7.05098	2.4471	0.347058	-1.52675	0.207814	1	ENSG00000011114	hsa_circ_0005682	BTBD7
hsacirc_010559	1.79109	2.6577	0.924474	0.347848	-1.52347	0.617377	1	ENSG00000168994	-	PXDC1
hsacirc_007368	1.19289	1.76947	0.616316	0.348306	-1.52157	0.629608	1	ENSG00000164574	hsa_circ_0003582	GALNT10
hsacirc_015120	1.86494	2.76488	0.964998	0.34902	-1.51862	0.468193	1	ENSG00000073536	hsa_circ_0043107	NLE1
hsacirc_005933	4.07333	6.03684	2.10982	0.34949	-1.51668	0.146279	1	ENSG00000110435	hsa_circ_0000290	PDHX
hsacirc_015074	3.26473	4.83798	1.69149	0.349627	-1.51611	0.230252	1	ENSG00000163960;ENSG00000206644;ENSG00000241868	hsa_circ_0001380	UBXN7;-;-
hsacirc_010655	1.18939	1.76247	0.616316	0.349689	-1.51586	0.610906	1	ENSG00000137478	hsa_circ_0005527	FCHSD2
hsacirc_028796	1.18939	1.76247	0.616316	0.349689	-1.51586	0.610906	1	ENSG00000151292	hsa_circ_0073706	CSNK1G3
hsacirc_010193	0.594696	0.881234	0.308158	0.349689	-1.51586	0.804422	1	ENSG00000148634;ENSG00000266467;ENSG00000236375	-	HERC4;-;-
hsacirc_015531	0.594696	0.881234	0.308158	0.349689	-1.51586	0.804422	1	ENSG00000110321;ENSG00000238622	hsa_circ_0021256	EIF4G2;-
hsacirc_008826	0.594696	0.881234	0.308158	0.349689	-1.51586	0.804422	1	ENSG00000182446	hsa_circ_0046193	NPLOC4
hsacirc_016587	0.594696	0.881234	0.308158	0.349689	-1.51586	0.804422	1	ENSG00000115109	hsa_circ_0056280	EPB41L5
hsacirc_027973	0.594696	0.881234	0.308158	0.349689	-1.51586	0.804422	1	ENSG00000243156	hsa_circ_0062176	MICAL3
hsacirc_026807	0.594696	0.881234	0.308158	0.349689	-1.51586	0.804422	1	ENSG00000112763	-	BTN2A1
hsacirc_020129	1.26675	1.87665	0.65684	0.350007	-1.51454	0.603415	1	ENSG00000131503;ENSG00000254996	hsa_circ_0074270	ANKHD1;ANKHD1-EIF4EBP3
hsacirc_025012	3.37222	4.9947	1.74973	0.350317	-1.51327	0.271844	1	ENSG00000134882	hsa_circ_0030720	UBAC2
hsacirc_022069	2.64306	3.9142	1.37193	0.350499	-1.51252	0.296747	1	ENSG00000074054	hsa_circ_0002374	CLASP1
hsacirc_012909	1.39629	2.0661	0.726487	0.351623	-1.5079	0.501072	1	ENSG00000171466	-	ZNF562
hsacirc_002362	2.36856	3.5045	1.23263	0.351729	-1.50747	0.605461	1	ENSG00000106052	hsa_circ_0006073	TAX1BP1
hsacirc_022812	1.31685	1.94774	0.685963	0.352185	-1.5056	0.700387	1	ENSG00000224271	-	-
hsacirc_028185	1.18239	1.74847	0.616316	0.352488	-1.50435	0.611591	1	ENSG00000120029	hsa_circ_0019632	ARMH3
hsacirc_016135	1.18239	1.74847	0.616316	0.352488	-1.50435	0.611591	1	ENSG00000151532	hsa_circ_0002533	VTI1A
hsacirc_024531	0.591197	0.874236	0.308158	0.352488	-1.50435	0.804338	1	ENSG00000117593	hsa_circ_0005340	DARS2
hsacirc_019765	0.591197	0.874236	0.308158	0.352488	-1.50435	0.804338	1	ENSG00000116497	hsa_circ_0011451	S100PBP
hsacirc_008842	0.591197	0.874236	0.308158	0.352488	-1.50435	0.804338	1	ENSG00000074660	hsa_circ_0000732	SCARF1
hsacirc_007962	0.591197	0.874236	0.308158	0.352488	-1.50435	0.804338	1	ENSG00000108588	hsa_circ_0006690	CCDC47
hsacirc_018441	0.591197	0.874236	0.308158	0.352488	-1.50435	0.804338	1	ENSG00000101447	hsa_circ_0007051	FAM83D
hsacirc_002070	0.591197	0.874236	0.308158	0.352488	-1.50435	0.804338	1	ENSG00000138658	-	ZGRF1
hsacirc_005422	3.30056	4.88052	1.72061	0.352546	-1.50412	0.227853	1	ENSG00000188641	hsa_circ_0006323	DPYD
hsacirc_006385	2.51894	3.7242	1.31368	0.352742	-1.50332	0.355122	1	ENSG00000164466	hsa_circ_0005714	SFXN1
hsacirc_030977	8.68882	12.8435	4.53411	0.353026	-1.50215	0.0244127	1	ENSG00000043514	hsa_circ_0000057	TRIT1
hsacirc_002606	2.03759	3.01142	1.06377	0.353245	-1.50126	0.384073	1	ENSG00000117305	hsa_circ_0003757	HMGCL
hsacirc_016452	2.89279	4.27437	1.51122	0.353554	-1.5	0.237258	1	ENSG00000114331	hsa_circ_0007331	ACAP2
hsacirc_011582	1.17889	1.74147	0.616316	0.353905	-1.49857	0.624816	1	ENSG00000245532	hsa_circ_0006417	-
hsacirc_011510	1.38902	2.05155	0.726487	0.354117	-1.4977	0.501825	1	ENSG00000142192	hsa_circ_0061342	APP
hsacirc_030971	2.03382	3.00387	1.06377	0.354133	-1.49764	0.384516	1	ENSG00000035499	hsa_circ_0072577	DEPDC1B
hsacirc_030556	1.44262	2.12963	0.75561	0.354808	-1.49489	0.49627	1	ENSG00000100596	hsa_circ_0006706	SPTLC2
hsacirc_024511	1.44262	2.12963	0.75561	0.354808	-1.49489	0.49627	1	ENSG00000141030	hsa_circ_0042253	COPS3
hsacirc_020269	1.1754	1.73448	0.616316	0.355332	-1.49276	0.715171	1	ENSG00000170776	hsa_circ_0036634	AKAP13
hsacirc_007906	0.587698	0.867238	0.308158	0.355332	-1.49276	0.829022	1	ENSG00000048649	-	RSF1
hsacirc_003432	0.587698	0.867238	0.308158	0.355332	-1.49276	0.829022	1	ENSG00000187790	-	FANCM
hsacirc_020508	0.587698	0.867238	0.308158	0.355332	-1.49276	0.829022	1	ENSG00000128708	hsa_circ_0057074	HAT1
hsacirc_022641	0.587698	0.867238	0.308158	0.355332	-1.49276	0.829022	1	ENSG00000163697	-	APBB2
hsacirc_000470	0.587698	0.867238	0.308158	0.355332	-1.49276	0.829022	1	ENSG00000198742	-	SMURF1
hsacirc_000528	0.587698	0.867238	0.308158	0.355332	-1.49276	0.829022	1	ENSG00000172728	hsa_circ_0083902	FUT10
hsacirc_019891	1.83667	2.70834	0.964998	0.356306	-1.48881	0.471726	1	ENSG00000118816	hsa_circ_0008414	CCNI
hsacirc_003632	2.47797	3.65367	1.30228	0.35643	-1.48831	0.35884	1	ENSG00000189067	hsa_circ_0037858	LITAF
hsacirc_013162	2.15428	3.17514	1.13341	0.356965	-1.48614	0.518955	1	ENSG00000148200	-	NR6A1
hsacirc_000936	4.46011	6.5719	2.34833	0.357328	-1.48468	0.141969	1	ENSG00000113845	hsa_circ_0001330	TIMMDC1
hsacirc_027753	1.32255	1.94774	0.697365	0.358039	-1.48181	0.714398	1	ENSG00000071189	hsa_circ_0079519	SNX13
hsacirc_004420	0.661275	0.973868	0.348682	0.358039	-1.48181	0.830347	1	ENSG00000116675	-	DNAJC6
hsacirc_002233	0.661275	0.973868	0.348682	0.358039	-1.48181	0.830347	1	ENSG00000148606	-	POLR3A
hsacirc_011460	0.661275	0.973868	0.348682	0.358039	-1.48181	0.830347	1	ENSG00000013275	-	PSMC4
hsacirc_007046	0.661275	0.973868	0.348682	0.358039	-1.48181	0.830347	1	ENSG00000125755	hsa_circ_0051574	SYMPK
hsacirc_011416	0.661275	0.973868	0.348682	0.358039	-1.48181	0.830347	1	ENSG00000144741	hsa_circ_0004113	SLC25A26
hsacirc_007834	0.661275	0.973868	0.348682	0.358039	-1.48181	0.830347	1	ENSG00000072803	-	FBXW11
hsacirc_000681	1.43212	2.10864	0.75561	0.35834	-1.4806	0.497361	1	ENSG00000164535;ENSG00000136240	-	DAGLB;KDELR2
hsacirc_021138	2.08962	3.07495	1.10429	0.359125	-1.47744	0.378077	1	ENSG00000130584	hsa_circ_0061178	ZBTB46
hsacirc_016720	1.8259	2.6868	0.964998	0.359163	-1.47729	0.473085	1	ENSG00000103227	hsa_circ_0000664	LMF1
hsacirc_029124	1.42485	2.09409	0.75561	0.36083	-1.47061	0.498116	1	ENSG00000104611	-	SH2D4A
hsacirc_000188	4.05455	5.95875	2.15034	0.360871	-1.47045	0.147102	1	ENSG00000165661	-	QSOX2
hsacirc_000208	1.2382	1.81956	0.65684	0.360989	-1.46997	0.606156	1	ENSG00000153827	hsa_circ_0004554	TRIP12
hsacirc_018565	2.39905	3.52494	1.27316	0.361186	-1.46919	0.408316	1	ENSG00000166889	-	PATL1
hsacirc_017511	3.73073	5.47323	1.98824	0.363267	-1.4609	0.215494	1	ENSG00000060339	hsa_circ_0002371	CCAR1
hsacirc_023254	2.46185	3.61002	1.31368	0.363899	-1.45839	0.510899	1	ENSG00000121774	hsa_circ_0007777	KHDRBS1
hsacirc_020891	1.41408	2.07254	0.75561	0.364581	-1.45569	0.648595	1	ENSG00000111731	hsa_circ_0025612	C2CD5
hsacirc_007344	1.41408	2.07254	0.75561	0.364581	-1.45569	0.648595	1	ENSG00000163950	hsa_circ_0068850	SLBP
hsacirc_024002	1.22743	1.79801	0.65684	0.365315	-1.45279	0.6072	1	ENSG00000143149	hsa_circ_0005666	ALDH9A1
hsacirc_005377	3.13226	4.58444	1.68008	0.366475	-1.44821	0.276025	1	ENSG00000170634;ENSG00000233266	hsa_circ_0004462	ACYP2;-
hsacirc_019061	1.40735	2.0591	0.75561	0.366961	-1.4463	0.55308	1	ENSG00000117143	-	UAP1
hsacirc_018279	1.85096	2.70779	0.994121	0.367133	-1.44562	0.469934	1	ENSG00000183049	hsa_circ_0000215	CAMK1D
hsacirc_002840	3.09486	4.52735	1.66236	0.367182	-1.44543	0.278796	1	ENSG00000132388	hsa_circ_0002368	UBE2G1
hsacirc_004047	3.14874	4.60599	1.69149	0.367236	-1.44522	0.27482	1	ENSG00000145996	hsa_circ_0001582	CDKAL1
hsacirc_014706	1.40358	2.05155	0.75561	0.368312	-1.441	0.500319	1	ENSG00000099250	-	NRP1
hsacirc_006901	1.29401	1.89065	0.697365	0.36885	-1.43889	0.60084	1	ENSG00000198399	hsa_circ_0004348	ITSN2
hsacirc_030509	1.29401	1.89065	0.697365	0.36885	-1.43889	0.60084	1	ENSG00000113594	-	LIFR
hsacirc_000093	0.647003	0.945323	0.348682	0.36885	-1.43889	0.804959	1	ENSG00000110075	hsa_circ_0007464	PPP6R3
hsacirc_020268	0.647003	0.945323	0.348682	0.36885	-1.43889	0.804959	1	ENSG00000079387	hsa_circ_0026028	SENP1
hsacirc_024292	0.647003	0.945323	0.348682	0.36885	-1.43889	0.804959	1	ENSG00000141446	hsa_circ_0047071	ESCO1
hsacirc_018927	0.647003	0.945323	0.348682	0.36885	-1.43889	0.804959	1	ENSG00000100997	-	ABHD12
hsacirc_029494	0.647003	0.945323	0.348682	0.36885	-1.43889	0.804959	1	ENSG00000145216;ENSG00000282278	hsa_circ_0007476	FIP1L1;-
hsacirc_000216	0.647003	0.945323	0.348682	0.36885	-1.43889	0.804959	1	ENSG00000075223	hsa_circ_0080905	SEMA3C
hsacirc_001389	0.647003	0.945323	0.348682	0.36885	-1.43889	0.804959	1	ENSG00000147044	hsa_circ_0001917	CASK
hsacirc_018417	3.13796	4.58444	1.69149	0.368962	-1.43845	0.275607	1	ENSG00000155313	hsa_circ_0001178	USP25
hsacirc_002230	1.40008	2.04455	0.75561	0.369573	-1.43607	0.500681	1	ENSG00000099331	hsa_circ_0003215	MYO9B
hsacirc_004875	1.40008	2.04455	0.75561	0.369573	-1.43607	0.500681	1	ENSG00000106459	hsa_circ_0082308	NRF1
hsacirc_025112	6.20833	9.0628	3.35385	0.370067	-1.43414	0.0839693	1	ENSG00000213079	hsa_circ_0078373	SCAF8
hsacirc_011719	3.18107	4.64153	1.72061	0.370698	-1.43168	0.272482	1	ENSG00000165671	hsa_circ_0005819	NSD1
hsacirc_009385	1.39658	2.03755	0.75561	0.370842	-1.43112	0.501043	1	ENSG00000204138	hsa_circ_0011143	PHACTR4
hsacirc_005398	1.28701	1.87665	0.697365	0.371601	-1.42817	0.601497	1	ENSG00000198718	hsa_circ_0031755	TOGARAM1
hsacirc_014990	0.643504	0.938325	0.348682	0.371601	-1.42817	0.804962	1	ENSG00000237188;ENSG00000131778	-	-;CHD1L
hsacirc_006359	0.643504	0.938325	0.348682	0.371601	-1.42817	0.804962	1	ENSG00000090615	hsa_circ_0007438	GOLGA3
hsacirc_009022	0.643504	0.938325	0.348682	0.371601	-1.42817	0.804962	1	ENSG00000100629	hsa_circ_0032815	CEP128
hsacirc_017501	0.643504	0.938325	0.348682	0.371601	-1.42817	0.804962	1	ENSG00000122490	-	SLC66A2
hsacirc_016081	0.643504	0.938325	0.348682	0.371601	-1.42817	0.804962	1	ENSG00000161048	-	NAPEPLD
hsacirc_027208	0.643504	0.938325	0.348682	0.371601	-1.42817	0.804962	1	ENSG00000009335	hsa_circ_0083147	UBE3C
hsacirc_020818	0.643504	0.938325	0.348682	0.371601	-1.42817	0.804962	1	ENSG00000067177	hsa_circ_0091071	PHKA1
hsacirc_001160	1.39308	2.03055	0.75561	0.37212	-1.42616	0.559886	1	ENSG00000112249	hsa_circ_0077492	ASCC3
hsacirc_026562	2.67631	3.89965	1.45297	0.372591	-1.42434	0.293958	1	ENSG00000137770	-	CTDSPL2
hsacirc_017932	1.38958	2.02356	0.75561	0.373407	-1.42118	0.647106	1	ENSG00000165661	-	QSOX2
hsacirc_030859	1.25976	1.83355	0.685963	0.374116	-1.41844	0.604082	1	NA	-	-
hsacirc_005543	1.84616	2.6868	1.00552	0.374246	-1.41794	0.470534	1	ENSG00000145012	hsa_circ_0005842	LPP
hsacirc_013633	1.82269	2.65125	0.994121	0.374962	-1.41518	0.473492	1	ENSG00000141127;ENSG00000235672	hsa_circ_0004488	PRPSAP2;-
hsacirc_021590	1.25626	1.82656	0.685963	0.37555	-1.41292	0.604417	1	ENSG00000107554	hsa_circ_0008393	DNMBP
hsacirc_002378	1.27623	1.8551	0.697365	0.375917	-1.41151	0.602514	1	ENSG00000106263	hsa_circ_0001671	EIF3B
hsacirc_025931	1.83889	2.67225	1.00552	0.376284	-1.41011	0.471447	1	ENSG00000131467	hsa_circ_0007635	PSME3
hsacirc_030895	1.19566	1.73448	0.65684	0.378697	-1.40089	0.694067	1	ENSG00000123143	hsa_circ_0008950	PKN1
hsacirc_024048	3.83756	5.56531	2.10982	0.379101	-1.39934	0.20951	1	ENSG00000011566	hsa_circ_0054190	MAP4K3
hsacirc_008562	2.38895	3.46422	1.31368	0.379214	-1.39892	0.50116	1	ENSG00000258366;ENSG00000026036	hsa_circ_0061170	RTEL1;RTEL1-TNFRSF6B
hsacirc_027538	1.11971	1.62311	0.616316	0.379712	-1.39702	0.794917	1	ENSG00000108424	hsa_circ_0008586	KPNB1
hsacirc_026635	1.11971	1.62311	0.616316	0.379712	-1.39702	0.794917	1	ENSG00000128708	hsa_circ_0008032	HAT1
hsacirc_003922	1.11971	1.62311	0.616316	0.379712	-1.39702	0.794917	1	ENSG00000177058	hsa_circ_0072497	SLC38A9
hsacirc_003699	1.75244	2.53989	0.964998	0.379937	-1.39617	0.56623	1	ENSG00000156113	-	KCNMA1
hsacirc_022748	1.26546	1.83355	0.697365	0.380335	-1.39466	0.603538	1	ENSG00000254553;ENSG00000160062	-	-;ZBTB8A
hsacirc_024045	0.63273	0.916777	0.348682	0.380335	-1.39466	0.804939	1	ENSG00000067057	-	PFKP
hsacirc_010178	0.63273	0.916777	0.348682	0.380335	-1.39466	0.804939	1	ENSG00000140455	hsa_circ_0000612	USP3
hsacirc_025090	0.63273	0.916777	0.348682	0.380335	-1.39466	0.804939	1	ENSG00000259753;ENSG00000178852	-	-;EFCAB13
hsacirc_006221	0.63273	0.916777	0.348682	0.380335	-1.39466	0.804939	1	ENSG00000134444	hsa_circ_0047878	RELCH
hsacirc_016173	0.63273	0.916777	0.348682	0.380335	-1.39466	0.804939	1	ENSG00000130540	-	SULT4A1
hsacirc_027819	0.63273	0.916777	0.348682	0.380335	-1.39466	0.804939	1	ENSG00000198780	hsa_circ_0073030	FAM169A
hsacirc_021165	0.63273	0.916777	0.348682	0.380335	-1.39466	0.804939	1	ENSG00000285991;ENSG00000120256	hsa_circ_0078263	-;LRP11
hsacirc_020852	0.63273	0.916777	0.348682	0.380335	-1.39466	0.804939	1	ENSG00000136828	hsa_circ_0088621	RALGPS1
hsacirc_014813	3.05988	4.42827	1.69149	0.381974	-1.38845	0.281431	1	ENSG00000186532	hsa_circ_0041346	SMYD4
hsacirc_023879	1.23849	1.79101	0.685963	0.383003	-1.38457	0.606128	1	ENSG00000065000	hsa_circ_0006436	AP3D1
hsacirc_004899	1.25846	1.81956	0.697365	0.38326	-1.3836	0.604206	1	ENSG00000163659	-	TIPARP
hsacirc_011994	0.629231	0.909779	0.348682	0.38326	-1.3836	0.80492	1	ENSG00000242539	-	-
hsacirc_004766	1.81412	2.62271	1.00552	0.383391	-1.38311	0.47458	1	ENSG00000186298	-	PPP1CC
hsacirc_016006	10.1959	14.7244	5.66752	0.384907	-1.37742	0.0187269	1	ENSG00000116918;ENSG00000270106	hsa_circ_0004834	TSNAX;TSNAX-DISC1
hsacirc_025913	3.81122	5.50122	2.12122	0.38559	-1.37486	0.210952	1	ENSG00000054611	hsa_circ_0002406	TBC1D22A
hsacirc_021869	1.23149	1.77702	0.685963	0.386019	-1.37326	0.606806	1	ENSG00000166881	hsa_circ_0000411	NEMP1
hsacirc_015710	2.71271	3.9142	1.51122	0.386086	-1.373	0.290961	1	ENSG00000120539	-	MASTL
hsacirc_002503	0.625732	0.902782	0.348682	0.386231	-1.37246	0.804896	1	ENSG00000070476	hsa_circ_0067130	ZXDC
hsacirc_008927	0.625732	0.902782	0.348682	0.386231	-1.37246	0.804896	1	ENSG00000169299	hsa_circ_0069406	PGM2
hsacirc_029718	0.625732	0.902782	0.348682	0.386231	-1.37246	0.804896	1	ENSG00000106070	hsa_circ_0080213	GRB10
hsacirc_029005	4.83931	6.9816	2.69701	0.386302	-1.3722	0.157893	1	ENSG00000090487	hsa_circ_0035875	SPG21
hsacirc_029034	1.25119	1.80501	0.697365	0.38635	-1.37202	0.618265	1	ENSG00000123552	-	USP45
hsacirc_019701	2.35691	3.40013	1.31368	0.386362	-1.37198	0.426705	1	ENSG00000125846	hsa_circ_0006099	ZNF133
hsacirc_014388	1.30157	1.87665	0.726487	0.387119	-1.36915	0.600132	1	ENSG00000100644	hsa_circ_0032136	HIF1A
hsacirc_028382	1.24769	1.79801	0.697365	0.387853	-1.36642	0.605241	1	ENSG00000100796	hsa_circ_0003045	PPP4R3A
hsacirc_004528	1.35167	1.94774	0.75561	0.387942	-1.36609	0.710185	1	ENSG00000134369	hsa_circ_0008264	NAV1
hsacirc_029171	1.35167	1.94774	0.75561	0.387942	-1.36609	0.710185	1	ENSG00000105429	-	MEGF8
hsacirc_012722	1.35167	1.94774	0.75561	0.387942	-1.36609	0.710185	1	ENSG00000137054	hsa_circ_0087071	POLR1E
hsacirc_025048	0.675837	0.973868	0.377805	0.387942	-1.36609	0.828048	1	ENSG00000135776	-	ABCB10
hsacirc_024863	0.675837	0.973868	0.377805	0.387942	-1.36609	0.828048	1	ENSG00000075131	hsa_circ_0008988	TIPIN
hsacirc_030657	0.675837	0.973868	0.377805	0.387942	-1.36609	0.828048	1	ENSG00000144357	hsa_circ_0056971	UBR3
hsacirc_006743	0.675837	0.973868	0.377805	0.387942	-1.36609	0.828048	1	ENSG00000119778	hsa_circ_0003828	ATAD2B
hsacirc_014339	0.675837	0.973868	0.377805	0.387942	-1.36609	0.828048	1	ENSG00000152492	hsa_circ_0001374	CCDC50
hsacirc_025980	0.675837	0.973868	0.377805	0.387942	-1.36609	0.828048	1	ENSG00000132570;ENSG00000152705	-	PCBD2;CATSPER3
hsacirc_006476	0.675837	0.973868	0.377805	0.387942	-1.36609	0.828048	1	ENSG00000175806	-	MSRA
hsacirc_012678	8.84524	12.7439	4.94656	0.388151	-1.36531	0.0470351	1	ENSG00000247708	hsa_circ_0009031	-
hsacirc_014072	1.10194	1.58757	0.616316	0.388213	-1.36508	0.729884	1	ENSG00000005189	-	REXO5
hsacirc_007731	1.10194	1.58757	0.616316	0.388213	-1.36508	0.729884	1	ENSG00000136205	hsa_circ_0080183	TNS3
hsacirc_021906	1.10194	1.58757	0.616316	0.388213	-1.36508	0.729884	1	ENSG00000135048	hsa_circ_0087189	CEMIP2
hsacirc_014296	5.04107	7.25724	2.8249	0.389253	-1.36122	0.130527	1	ENSG00000156011;ENSG00000244018	hsa_circ_0002111	PSD3;-
hsacirc_020973	2.46463	3.54593	1.38333	0.390117	-1.35802	0.568961	1	ENSG00000087095	hsa_circ_0003638	NLK
hsacirc_026172	4.83417	6.95361	2.71473	0.390405	-1.35695	0.158085	1	ENSG00000107771	hsa_circ_0003018	CCSER2
hsacirc_030691	3.18357	4.57689	1.79025	0.391151	-1.3542	0.272303	1	ENSG00000196418	-	ZNF124
hsacirc_012837	1.23691	1.77646	0.697365	0.392558	-1.34902	0.709827	1	ENSG00000152503	-	TRIM36
hsacirc_029462	1.23691	1.77646	0.697365	0.392558	-1.34902	0.709827	1	ENSG00000164253	-	WDR41
hsacirc_017407	1.23691	1.77646	0.697365	0.392558	-1.34902	0.709827	1	ENSG00000106070	hsa_circ_0080214	GRB10
hsacirc_019351	0.618457	0.888232	0.348682	0.392558	-1.34902	0.826561	1	ENSG00000153904	-	DDAH1
hsacirc_003161	0.618457	0.888232	0.348682	0.392558	-1.34902	0.826561	1	ENSG00000105221	-	AKT2
hsacirc_011356	0.618457	0.888232	0.348682	0.392558	-1.34902	0.826561	1	ENSG00000145819	-	ARHGAP26
hsacirc_001694	0.618457	0.888232	0.348682	0.392558	-1.34902	0.826561	1	ENSG00000127022	hsa_circ_0008024	CANX
hsacirc_004087	0.618457	0.888232	0.348682	0.392558	-1.34902	0.826561	1	ENSG00000105926	hsa_circ_0079624	MPP6
hsacirc_004450	0.618457	0.888232	0.348682	0.392558	-1.34902	0.826561	1	ENSG00000165219	-	GAPVD1
hsacirc_025014	1.09117	1.56602	0.616316	0.393555	-1.34536	0.730741	1	ENSG00000141456	hsa_circ_0041588	PELP1
hsacirc_007895	1.3374	1.91919	0.75561	0.393713	-1.34479	0.633165	1	ENSG00000170634	-	ACYP2
hsacirc_017015	4.13007	5.92321	2.33692	0.394537	-1.34177	0.204976	1	ENSG00000125885;ENSG00000286235;ENSG00000207380;ENSG00000231961	hsa_circ_0059400	-;MCM8;-;-
hsacirc_002223	1.22992	1.76247	0.697365	0.395675	-1.33761	0.606958	1	ENSG00000288564;ENSG00000112651	hsa_circ_0001608	-;MRPL2
hsacirc_024328	0.614958	0.881234	0.348682	0.395675	-1.33761	0.804786	1	ENSG00000123094	hsa_circ_0025636	RASSF8
hsacirc_005046	0.614958	0.881234	0.348682	0.395675	-1.33761	0.804786	1	ENSG00000125779;ENSG00000199024	-	PANK2;-
hsacirc_016667	0.614958	0.881234	0.348682	0.395675	-1.33761	0.804786	1	ENSG00000157540	hsa_circ_0061697	DYRK1A
hsacirc_025770	0.614958	0.881234	0.348682	0.395675	-1.33761	0.804786	1	ENSG00000113312	-	TTC1
hsacirc_018065	0.614958	0.881234	0.348682	0.395675	-1.33761	0.804786	1	ENSG00000285791	hsa_circ_0002562	-
hsacirc_025576	3.61058	5.1696	2.05157	0.396853	-1.33332	0.256062	1	ENSG00000002822;ENSG00000286192	-	MAD1L1;-
hsacirc_001814	1.22292	1.74847	0.697365	0.398842	-1.32611	0.607637	1	ENSG00000132305	-	IMMT
hsacirc_014477	0.611459	0.874236	0.348682	0.398842	-1.32611	0.804738	1	ENSG00000089876	-	DHX32
hsacirc_008330	0.611459	0.874236	0.348682	0.398842	-1.32611	0.804738	1	ENSG00000274211	hsa_circ_0005693	SOCS7
hsacirc_000928	0.611459	0.874236	0.348682	0.398842	-1.32611	0.804738	1	ENSG00000115355	hsa_circ_0054623	CCDC88A
hsacirc_002155	0.611459	0.874236	0.348682	0.398842	-1.32611	0.804738	1	ENSG00000065485;ENSG00000121542	-	PDIA5;SEC22A
hsacirc_010271	0.611459	0.874236	0.348682	0.398842	-1.32611	0.804738	1	ENSG00000132549	hsa_circ_0085068	VPS13B
hsacirc_010303	0.611459	0.874236	0.348682	0.398842	-1.32611	0.804738	1	ENSG00000135049	-	AGTPBP1
hsacirc_004306	2.37339	3.39258	1.35421	0.399167	-1.32494	0.425087	1	ENSG00000107554	hsa_circ_0019493	DNMBP
hsacirc_011817	1.32313	1.89065	0.75561	0.399657	-1.32317	0.598129	1	ENSG00000057757	-	PITHD1
hsacirc_001818	0.661564	0.945323	0.377805	0.399657	-1.32317	0.804895	1	ENSG00000158966	-	CACHD1
hsacirc_011267	0.661564	0.945323	0.377805	0.399657	-1.32317	0.804895	1	ENSG00000101187	-	SLCO4A1
hsacirc_001615	0.661564	0.945323	0.377805	0.399657	-1.32317	0.804895	1	ENSG00000159131	-	GART
hsacirc_009533	0.661564	0.945323	0.377805	0.399657	-1.32317	0.804895	1	ENSG00000135537	-	AFG1L
hsacirc_000422	2.29982	3.28595	1.31368	0.399787	-1.3227	0.432483	1	ENSG00000151376	-	ME3
hsacirc_006136	1.73846	2.4828	0.994121	0.400403	-1.32048	0.558892	1	ENSG00000113269	hsa_circ_0075337	RNF130
hsacirc_007226	1.21942	1.74147	0.697365	0.400445	-1.32032	0.621956	1	ENSG00000108395	hsa_circ_0003005	TRIM37
hsacirc_028558	2.15407	3.07551	1.23263	0.400789	-1.31908	0.513802	1	ENSG00000099282	-	TSPAN15
hsacirc_002339	1.26952	1.81256	0.726487	0.400807	-1.31902	0.603151	1	ENSG00000131374	hsa_circ_0008286	TBC1D5
hsacirc_017002	2.15379	3.07495	1.23263	0.400862	-1.31882	0.530791	1	ENSG00000071205	-	ARHGAP10
hsacirc_029450	4.46636	6.37545	2.55727	0.401111	-1.31793	0.163681	1	ENSG00000124532	hsa_circ_0075835	MRS2
hsacirc_003361	2.63926	3.7673	1.51122	0.401142	-1.31782	0.429209	1	ENSG00000213753;ENSG00000286104	-	-;-
hsacirc_011999	1.75494	2.50435	1.00552	0.401511	-1.31649	0.556952	1	ENSG00000257103	hsa_circ_0006446	LSM14A
hsacirc_027647	2.413	3.44267	1.38333	0.401818	-1.31539	0.421291	1	ENSG00000151422	hsa_circ_0003032	FER
hsacirc_028264	1.21592	1.73448	0.697365	0.402061	-1.31451	0.708605	1	ENSG00000135775	hsa_circ_0016867	COG2
hsacirc_009527	1.21592	1.73448	0.697365	0.402061	-1.31451	0.708605	1	ENSG00000106462	-	EZH2
hsacirc_004424	0.60796	0.867238	0.348682	0.402061	-1.31451	0.825489	1	ENSG00000110888	hsa_circ_0025785	CAPRIN2
hsacirc_012685	0.60796	0.867238	0.348682	0.402061	-1.31451	0.825489	1	ENSG00000129493	-	HEATR5A
hsacirc_015362	0.60796	0.867238	0.348682	0.402061	-1.31451	0.825489	1	ENSG00000103269	-	RHBDL1
hsacirc_026495	0.60796	0.867238	0.348682	0.402061	-1.31451	0.825489	1	ENSG00000261609	-	GAN
hsacirc_009778	0.60796	0.867238	0.348682	0.402061	-1.31451	0.825489	1	ENSG00000213923;ENSG00000283900	hsa_circ_0063301	CSNK1E;TPTEP2-CSNK1E
hsacirc_017236	0.60796	0.867238	0.348682	0.402061	-1.31451	0.825489	1	ENSG00000145216;ENSG00000282278	hsa_circ_0006805	FIP1L1;-
hsacirc_023342	0.60796	0.867238	0.348682	0.402061	-1.31451	0.825489	1	ENSG00000112276	hsa_circ_0077526	BVES
hsacirc_018481	0.60796	0.867238	0.348682	0.402061	-1.31451	0.825489	1	ENSG00000120278	hsa_circ_0078264	PLEKHG1
hsacirc_001405	5.14665	7.34006	2.95324	0.402345	-1.31349	0.325465	1	ENSG00000249859;ENSG00000207110;ENSG00000283200	-	-;-;-
hsacirc_006862	1.31613	1.87665	0.75561	0.402638	-1.31245	0.598777	1	ENSG00000165886	-	UBTD1
hsacirc_007524	1.31613	1.87665	0.75561	0.402638	-1.31245	0.598777	1	ENSG00000172292	hsa_circ_0056945	CERS6
hsacirc_025354	1.31613	1.87665	0.75561	0.402638	-1.31245	0.598777	1	ENSG00000064933	-	PMS1
hsacirc_002604	1.31613	1.87665	0.75561	0.402638	-1.31245	0.598777	1	ENSG00000166526	hsa_circ_0081388	ZNF3
hsacirc_001872	0.658065	0.938325	0.377805	0.402638	-1.31245	0.804918	1	ENSG00000069248	-	NUP133
hsacirc_008866	0.658065	0.938325	0.377805	0.402638	-1.31245	0.804918	1	ENSG00000107789	-	MINPP1
hsacirc_004891	0.658065	0.938325	0.377805	0.402638	-1.31245	0.804918	1	ENSG00000168092	-	PAFAH1B2
hsacirc_024384	0.658065	0.938325	0.377805	0.402638	-1.31245	0.804918	1	ENSG00000126226	-	PCID2
hsacirc_012447	0.658065	0.938325	0.377805	0.402638	-1.31245	0.804918	1	ENSG00000101310	hsa_circ_0059542	SEC23B
hsacirc_029624	0.658065	0.938325	0.377805	0.402638	-1.31245	0.804918	1	ENSG00000127022	hsa_circ_0075298	CANX
hsacirc_003225	1.73146	2.4688	0.994121	0.402673	-1.31232	0.559719	1	ENSG00000078808	hsa_circ_0000002	SDF4
hsacirc_008327	1.0734	1.53048	0.616316	0.402695	-1.31224	0.732154	1	ENSG00000151292	-	CSNK1G3
hsacirc_026155	2.82133	4.02083	1.62184	0.403359	-1.30986	0.393937	1	ENSG00000213047	hsa_circ_0015779	DENND1B
hsacirc_011166	1.67758	2.39017	0.964998	0.403737	-1.30851	0.566111	1	ENSG00000163939	hsa_circ_0002801	PBRM1
hsacirc_024382	3.45593	4.92361	1.98824	0.403818	-1.30822	0.305348	1	ENSG00000050748	hsa_circ_0075348	MAPK9
hsacirc_005123	11.2926	16.0805	6.50463	0.404504	-1.30577	0.0232918	1	ENSG00000163655	hsa_circ_0067790	GMPS
hsacirc_004382	1.0699	1.52348	0.616316	0.404544	-1.30563	0.732432	1	ENSG00000287621	-	-
hsacirc_008808	2.25857	3.21486	1.30228	0.405081	-1.30372	0.436824	1	ENSG00000148426	-	PROSER2
hsacirc_014117	2.32865	3.31449	1.3428	0.405131	-1.30354	0.429531	1	ENSG00000198792	hsa_circ_0005243	TMEM184B
hsacirc_015119	1.30885	1.8621	0.75561	0.405784	-1.30122	0.599453	1	ENSG00000069248	-	NUP133
hsacirc_026460	1.0664	1.51648	0.616316	0.406411	-1.29899	0.73271	1	ENSG00000162408	-	NOL9
hsacirc_024980	1.0664	1.51648	0.616316	0.406411	-1.29899	0.73271	1	ENSG00000275700	hsa_circ_0003532	AATF
hsacirc_004907	1.0664	1.51648	0.616316	0.406411	-1.29899	0.73271	1	ENSG00000105204;ENSG00000277759	hsa_circ_0051028	DYRK1B;-
hsacirc_030375	1.0664	1.51648	0.616316	0.406411	-1.29899	0.73271	1	ENSG00000164078	-	MST1R
hsacirc_027190	4.62655	6.5789	2.6742	0.406482	-1.29874	0.190428	1	ENSG00000143702	hsa_circ_0005749	CEP170
hsacirc_002158	1.59842	2.27236	0.924474	0.406834	-1.29749	0.779313	1	ENSG00000259753;ENSG00000178852	hsa_circ_0044241	-;EFCAB13
hsacirc_006232	1.25525	1.78402	0.726487	0.40722	-1.29612	0.604514	1	ENSG00000151779	hsa_circ_0007128	NBAS
hsacirc_013264	5.78898	8.22411	3.35385	0.407807	-1.29404	0.139464	1	ENSG00000198589	hsa_circ_0008618	LRBA
hsacirc_011697	1.06262	1.50893	0.616316	0.408445	-1.29179	0.73301	1	ENSG00000118276	hsa_circ_0047351	B4GALT6
hsacirc_021677	1.06262	1.50893	0.616316	0.408445	-1.29179	0.73301	1	ENSG00000100014;ENSG00000258555	hsa_circ_0007312	SPECC1L;SPECC1L-ADORA2A
hsacirc_026037	1.06262	1.50893	0.616316	0.408445	-1.29179	0.73301	1	ENSG00000105926	hsa_circ_0001688	MPP6
hsacirc_012113	3.90788	5.54849	2.26728	0.408629	-1.29114	0.35314	1	ENSG00000186111	hsa_circ_0000871	PIP5K1C
hsacirc_000668	5.75796	8.17347	3.34245	0.408939	-1.29004	0.140361	1	ENSG00000197969	hsa_circ_0087247	VPS13A
hsacirc_005570	1.83037	2.59698	1.06377	0.409617	-1.28765	0.702199	1	ENSG00000135775	hsa_circ_0016866	COG2
hsacirc_013738	2.11825	3.00387	1.23263	0.410348	-1.28508	0.517687	1	ENSG00000135679	hsa_circ_0004448	MDM2
hsacirc_002842	3.02475	4.28836	1.76113	0.410677	-1.28392	0.327158	1	ENSG00000115760	-	BIRC6
hsacirc_008550	2.95467	4.18873	1.72061	0.410771	-1.28359	0.332643	1	ENSG00000183020	hsa_circ_0020749	AP2A2
hsacirc_028055	3.69201	5.23369	2.15034	0.410865	-1.28326	0.251036	1	ENSG00000166233	hsa_circ_0006314	ARIH1
hsacirc_017799	1.72639	2.44726	1.00552	0.410878	-1.28322	0.560319	1	ENSG00000125107	-	CNOT1
hsacirc_024237	2.42406	3.43567	1.41245	0.411113	-1.28239	0.420254	1	ENSG00000140262	hsa_circ_0004889	TCF12
hsacirc_004793	2.59294	3.67466	1.51122	0.411254	-1.2819	0.348614	1	ENSG00000091732	-	ZC3HC1
hsacirc_013524	6.75659	9.57214	3.94104	0.41172	-1.28026	0.175261	1	ENSG00000101182	hsa_circ_0003456	PSMA7
hsacirc_029319	1.1257	1.59457	0.65684	0.411924	-1.27955	0.727996	1	ENSG00000012660	hsa_circ_0076793	ELOVL5
hsacirc_027001	1.29458	1.83355	0.75561	0.412101	-1.27893	0.600786	1	ENSG00000123104	-	ITPR2
hsacirc_026959	0.647291	0.916777	0.377805	0.412101	-1.27893	0.804958	1	ENSG00000173406;ENSG00000162600	-	DAB1;OMA1
hsacirc_026642	0.647291	0.916777	0.377805	0.412101	-1.27893	0.804958	1	ENSG00000107902	hsa_circ_0020310	LHPP
hsacirc_020839	0.647291	0.916777	0.377805	0.412101	-1.27893	0.804958	1	ENSG00000156970	-	BUB1B
hsacirc_016714	0.647291	0.916777	0.377805	0.412101	-1.27893	0.804958	1	ENSG00000174197	-	MGA
hsacirc_021551	0.647291	0.916777	0.377805	0.412101	-1.27893	0.804958	1	ENSG00000185433	-	-
hsacirc_009909	0.647291	0.916777	0.377805	0.412101	-1.27893	0.804958	1	ENSG00000082996	-	RNF13
hsacirc_019006	1.70292	2.41171	0.994121	0.412205	-1.27857	0.563102	1	ENSG00000003756	hsa_circ_0005545	RBM5
hsacirc_012003	2.25028	3.18687	1.31368	0.412216	-1.27853	0.606356	1	ENSG00000005059	hsa_circ_0070659	MCUB
hsacirc_018241	1.05563	1.49494	0.616316	0.412269	-1.27834	0.733567	1	ENSG00000136709	hsa_circ_0003192	WDR33
hsacirc_011770	2.2966	3.25041	1.3428	0.413119	-1.27537	0.432816	1	ENSG00000089154	hsa_circ_0005005	GCN1
hsacirc_026493	1.12221	1.58757	0.65684	0.413739	-1.27321	0.728274	1	ENSG00000121892	hsa_circ_0006865	PDS5A
hsacirc_022535	1.8161	2.56844	1.06377	0.414169	-1.27171	0.638943	1	ENSG00000100416	-	TRMU
hsacirc_020860	1.64581	2.32663	0.964998	0.414762	-1.26964	0.569874	1	ENSG00000146414	hsa_circ_0078146	SHPRH
hsacirc_016807	1.28758	1.81956	0.75561	0.415271	-1.26788	0.601443	1	ENSG00000075711	hsa_circ_0068702	DLG1
hsacirc_012145	0.643792	0.909779	0.377805	0.415271	-1.26788	0.804962	1	ENSG00000113269	hsa_circ_0075338	RNF130
hsacirc_010926	1.7625	2.49035	1.03465	0.415461	-1.26721	0.556064	1	ENSG00000116117	hsa_circ_0004575	PARD3B
hsacirc_012284	1.88099	2.6577	1.10429	0.415507	-1.26706	0.579528	1	ENSG00000131941	hsa_circ_0050436	RHPN2
hsacirc_030815	3.40454	4.80943	1.99964	0.415775	-1.26612	0.308932	1	ENSG00000145348	hsa_circ_0003673	TBCK
hsacirc_022066	2.74077	3.87111	1.61044	0.416015	-1.26529	0.400732	1	ENSG00000024048	hsa_circ_0001603	UBR2
hsacirc_021371	4.11491	5.81184	2.41797	0.416042	-1.2652	0.236288	1	ENSG00000066933	hsa_circ_0007266	MYO9A
hsacirc_012696	1.04863	1.48094	0.616316	0.416165	-1.26477	0.734123	1	ENSG00000204634	hsa_circ_0055892	TBC1D8
hsacirc_030739	1.04835	1.48039	0.616316	0.416321	-1.26423	0.791956	1	ENSG00000162413	hsa_circ_0004885	KLHL21
hsacirc_010754	1.04835	1.48039	0.616316	0.416321	-1.26423	0.791956	1	ENSG00000138674	hsa_circ_0002671	SEC31A
hsacirc_013594	2.23364	3.15359	1.31368	0.416566	-1.26338	0.505494	1	ENSG00000177150	-	FAM210A
hsacirc_002029	1.70862	2.41171	1.00552	0.416933	-1.26211	0.562426	1	ENSG00000113504	-	SLC12A7
hsacirc_028023	1.68892	2.38372	0.994121	0.417046	-1.26172	0.564764	1	ENSG00000133657	-	ATP13A3
hsacirc_017846	1.874	2.6437	1.10429	0.417707	-1.25944	0.467072	1	ENSG00000136152	hsa_circ_0006607	COG3
hsacirc_012574	2.41549	3.40713	1.42385	0.417904	-1.25876	0.421056	1	ENSG00000137076	-	TLN1
hsacirc_028619	1.04485	1.47339	0.616316	0.418298	-1.2574	0.734423	1	ENSG00000185842	-	DNAH14
hsacirc_029555	1.04485	1.47339	0.616316	0.418298	-1.2574	0.734423	1	ENSG00000148468	-	FAM171A1
hsacirc_006159	1.04485	1.47339	0.616316	0.418298	-1.2574	0.734423	1	ENSG00000159110;ENSG00000249624	-	IFNAR2;-
hsacirc_025197	1.04485	1.47339	0.616316	0.418298	-1.2574	0.734423	1	ENSG00000136943	hsa_circ_0087653	CTSV
hsacirc_008404	1.28059	1.80556	0.75561	0.41849	-1.25674	0.602103	1	ENSG00000177830	hsa_circ_0020736	CHID1
hsacirc_018207	1.28059	1.80556	0.75561	0.41849	-1.25674	0.602103	1	ENSG00000140386	hsa_circ_0005143	SCAPER
hsacirc_029952	1.28059	1.80556	0.75561	0.41849	-1.25674	0.602103	1	ENSG00000175711	hsa_circ_0046598	B3GNTL1
hsacirc_005220	1.28059	1.80556	0.75561	0.41849	-1.25674	0.602103	1	ENSG00000182858	-	ALG12
hsacirc_027088	0.640293	0.902782	0.377805	0.41849	-1.25674	0.80496	1	ENSG00000054282	hsa_circ_0017236	SDCCAG8
hsacirc_025656	0.640293	0.902782	0.377805	0.41849	-1.25674	0.80496	1	ENSG00000140199	hsa_circ_0034346	SLC12A6
hsacirc_023737	0.640293	0.902782	0.377805	0.41849	-1.25674	0.80496	1	ENSG00000156970;ENSG00000137843;ENSG00000259288	-	BUB1B;PAK6;BUB1B-PAK6
hsacirc_004699	0.640293	0.902782	0.377805	0.41849	-1.25674	0.80496	1	ENSG00000115942	hsa_circ_0006101	ORC2
hsacirc_022562	0.640293	0.902782	0.377805	0.41849	-1.25674	0.80496	1	ENSG00000138002	-	IFT172
hsacirc_023486	1.28031	1.80501	0.75561	0.418618	-1.25629	0.616905	1	ENSG00000103423	hsa_circ_0037710	DNAJA3
hsacirc_026121	1.23048	1.73448	0.726487	0.418851	-1.25549	0.684996	1	ENSG00000085832	hsa_circ_0012444	EPS15
hsacirc_026652	1.23048	1.73448	0.726487	0.418851	-1.25549	0.684996	1	ENSG00000087157;ENSG00000200063	hsa_circ_0008886	PGS1;-
hsacirc_016076	2.96223	4.17474	1.74973	0.419124	-1.25455	0.332044	1	ENSG00000132356	hsa_circ_0007014	PRKAA1
hsacirc_001062	5.25376	7.40359	3.10394	0.419247	-1.25413	0.150372	1	ENSG00000157985	hsa_circ_0058806	AGAP1
hsacirc_007454	3.40324	4.79544	2.01105	0.419367	-1.25372	0.309024	1	ENSG00000100523	hsa_circ_0031977	DDHD1
hsacirc_006614	1.68165	2.36917	0.994121	0.419607	-1.25289	0.565628	1	ENSG00000123473	hsa_circ_0012378	STIL
hsacirc_002662	2.72328	3.83612	1.61044	0.419809	-1.25219	0.508435	1	ENSG00000140743	hsa_circ_0004682	CDR2
hsacirc_006137	1.04135	1.46639	0.616316	0.420294	-1.25053	0.734701	1	ENSG00000115760	-	BIRC6
hsacirc_002951	1.04135	1.46639	0.616316	0.420294	-1.25053	0.734701	1	ENSG00000185433	-	-
hsacirc_022368	2.28803	3.22186	1.35421	0.420318	-1.25045	0.433709	1	ENSG00000136100	hsa_circ_0030340	VPS36
hsacirc_003023	2.99113	4.20972	1.77253	0.421057	-1.24791	0.329769	1	ENSG00000162885	hsa_circ_0017067	B3GALNT2
hsacirc_015311	1.79483	2.5259	1.06377	0.421145	-1.24761	0.566641	1	ENSG00000008869	-	HEATR5B
hsacirc_016586	2.85266	4.01383	1.69149	0.421414	-1.24669	0.391362	1	ENSG00000137073;ENSG00000238886	hsa_circ_0003496	UBAP2;-
hsacirc_027417	1.27331	1.79101	0.75561	0.421889	-1.24506	0.602791	1	ENSG00000048052	hsa_circ_0007904	HDAC9
hsacirc_007607	1.67437	2.35462	0.994121	0.4222	-1.244	0.566492	1	ENSG00000070950	hsa_circ_0002453	RAD18
hsacirc_005815	1.03785	1.45939	0.616316	0.42231	-1.24363	0.734979	1	ENSG00000230124	-	ACBD6
hsacirc_006607	1.03785	1.45939	0.616316	0.42231	-1.24363	0.734979	1	ENSG00000075275	hsa_circ_0063812	CELSR1
hsacirc_007351	1.03785	1.45939	0.616316	0.42231	-1.24363	0.734979	1	ENSG00000164983	hsa_circ_0085496	TMEM65
hsacirc_005642	1.03785	1.45939	0.616316	0.42231	-1.24363	0.734979	1	ENSG00000249859	-	-
hsacirc_004377	2.82891	3.97774	1.68008	0.422372	-1.24341	0.393311	1	ENSG00000112701	hsa_circ_0077078	SENP6
hsacirc_002987	3.23025	4.5419	1.91859	0.422421	-1.24325	0.367227	1	ENSG00000198380	hsa_circ_0007046	GFPT1
hsacirc_008762	3.60095	5.06297	2.13894	0.422467	-1.24309	0.256671	1	ENSG00000028528	hsa_circ_0035818	SNX1
hsacirc_029184	2.19239	3.08251	1.30228	0.422474	-1.24307	0.509744	1	ENSG00000136536	hsa_circ_0056840	MARCHF7
hsacirc_012271	1.10443	1.55203	0.65684	0.423214	-1.24054	0.729686	1	ENSG00000122912	hsa_circ_0003459	SLC25A16
hsacirc_010534	1.10443	1.55203	0.65684	0.423214	-1.24054	0.729686	1	ENSG00000118600	hsa_circ_0027378	RXYLT1
hsacirc_002815	1.80753	2.53989	1.07517	0.423313	-1.2402	0.558874	1	ENSG00000173406;ENSG00000162600	hsa_circ_0012718	DAB1;OMA1
hsacirc_026236	2.32414	3.26496	1.38333	0.42369	-1.23892	0.429988	1	ENSG00000172869	hsa_circ_0006500	DMXL1
hsacirc_000654	6.83312	9.59731	4.06893	0.423966	-1.23798	0.106177	1	ENSG00000091127	hsa_circ_0008628	PUS7
hsacirc_016315	3.3761	4.74116	2.01105	0.424167	-1.2373	0.506615	1	ENSG00000164808	hsa_circ_0002157	SPIDR
hsacirc_026160	1.03436	1.45239	0.616316	0.424344	-1.23669	0.735257	1	ENSG00000035499	hsa_circ_0002512	DEPDC1B
hsacirc_027969	1.26631	1.77702	0.75561	0.425212	-1.23374	0.603457	1	ENSG00000152104	-	PTPN14
hsacirc_006368	5.78591	8.11919	3.45262	0.425241	-1.23365	0.294292	1	ENSG00000136758	hsa_circ_0005633	YME1L1
hsacirc_024528	1.26604	1.77646	0.75561	0.425345	-1.2333	0.705635	1	ENSG00000188917	hsa_circ_0006830	TRMT2B
hsacirc_005493	0.633018	0.888232	0.377805	0.425345	-1.2333	0.824338	1	ENSG00000162885	hsa_circ_0017073	B3GALNT2
hsacirc_023369	0.633018	0.888232	0.377805	0.425345	-1.2333	0.824338	1	ENSG00000115239	-	ASB3
hsacirc_004012	0.633018	0.888232	0.377805	0.425345	-1.2333	0.824338	1	ENSG00000011376	-	LARS2
hsacirc_006540	0.633018	0.888232	0.377805	0.425345	-1.2333	0.824338	1	ENSG00000163625	hsa_circ_0070304	WDFY3
hsacirc_022464	0.633018	0.888232	0.377805	0.425345	-1.2333	0.824338	1	ENSG00000197603	-	CPLANE1
hsacirc_025601	0.633018	0.888232	0.377805	0.425345	-1.2333	0.824338	1	ENSG00000165244	hsa_circ_0087629	ZNF367
hsacirc_002071	2.71443	3.80702	1.62184	0.426013	-1.23103	0.40301	1	ENSG00000161888	hsa_circ_0007223	SPC24
hsacirc_012405	5.59215	7.84184	3.34245	0.426232	-1.23029	0.165947	1	ENSG00000075391	hsa_circ_0002846	RASAL2
hsacirc_027018	1.03086	1.4454	0.616316	0.426399	-1.22972	0.791156	1	ENSG00000185104	hsa_circ_0003332	FAF1
hsacirc_009769	1.03086	1.4454	0.616316	0.426399	-1.22972	0.791156	1	ENSG00000114790	hsa_circ_0067745	ARHGEF26
hsacirc_022731	1.03086	1.4454	0.616316	0.426399	-1.22972	0.791156	1	ENSG00000244405	hsa_circ_0005286	ETV5
hsacirc_029498	1.26281	1.77002	0.75561	0.426893	-1.22805	0.614189	1	ENSG00000258653;ENSG00000119725	hsa_circ_0032529	-;ZNF410
hsacirc_019427	3.7392	5.24068	2.23771	0.426988	-1.22773	0.248222	1	ENSG00000156639	hsa_circ_0076251	ZFAND3
hsacirc_010947	1.26254	1.76947	0.75561	0.427027	-1.2276	0.62478	1	ENSG00000110721	-	CHKA
hsacirc_012372	4.41932	6.19356	2.64508	0.42707	-1.22746	0.260593	1	ENSG00000110925	hsa_circ_0004538	CSRNP2
hsacirc_006656	1.66038	2.32663	0.994121	0.427279	-1.22675	0.568152	1	ENSG00000092148	hsa_circ_0002301	HECTD1
hsacirc_019995	1.66038	2.32663	0.994121	0.427279	-1.22675	0.568152	1	ENSG00000156787	hsa_circ_0085437	TBC1D31
hsacirc_017607	5.84769	8.19083	3.50454	0.427862	-1.22478	0.409763	1	ENSG00000062716	hsa_circ_0005077	VMP1
hsacirc_007783	3.00597	4.21028	1.80166	0.427919	-1.22459	0.328612	1	ENSG00000141298	hsa_circ_0042823	SSH2
hsacirc_030008	3.8477	5.38759	2.3078	0.428355	-1.22312	0.287025	1	ENSG00000123106	hsa_circ_0006584	CCDC91
hsacirc_007686	19.8779	27.8284	11.9273	0.428602	-1.22229	0.00282926	1	ENSG00000166377	hsa_circ_0003275	ATP9B
hsacirc_028186	0.629519	0.881234	0.377805	0.428723	-1.22188	0.804922	1	ENSG00000185238	hsa_circ_0021502	PRMT3
hsacirc_030908	0.629519	0.881234	0.377805	0.428723	-1.22188	0.804922	1	ENSG00000132952	hsa_circ_0029898	USPL1
hsacirc_015946	0.629519	0.881234	0.377805	0.428723	-1.22188	0.804922	1	ENSG00000160746	-	ANO10
hsacirc_007740	0.629519	0.881234	0.377805	0.428723	-1.22188	0.804922	1	ENSG00000082516	hsa_circ_0074728	GEMIN5
hsacirc_002537	1.09366	1.53048	0.65684	0.429173	-1.22037	0.730543	1	ENSG00000113569	-	NUP155
hsacirc_029406	7.29421	10.2046	4.38386	0.429597	-1.21894	0.265356	1	ENSG00000134909	hsa_circ_0005027	ARHGAP32
hsacirc_026620	1.16024	1.62311	0.697365	0.429646	-1.21878	0.789934	1	ENSG00000153815	-	CMIP
hsacirc_002700	1.16024	1.62311	0.697365	0.429646	-1.21878	0.789934	1	ENSG00000187118	-	CMC1
hsacirc_007572	1.14027	1.59457	0.685963	0.430187	-1.21696	0.72684	1	ENSG00000196418	hsa_circ_0002802	ZNF124
hsacirc_023487	2.04857	2.86451	1.23263	0.430311	-1.21655	0.686521	1	ENSG00000170961	hsa_circ_0005015	HAS2
hsacirc_013253	1.25554	1.75547	0.75561	0.430432	-1.21614	0.604486	1	ENSG00000104731	hsa_circ_0040792	KLHDC4
hsacirc_007383	1.78626	2.49735	1.07517	0.430524	-1.21583	0.553292	1	ENSG00000249859;ENSG00000278324	-	-;-
hsacirc_010692	4.73828	6.62255	2.85402	0.430955	-1.21439	0.241704	1	ENSG00000143207	hsa_circ_0015365	COP1
hsacirc_000963	1.73588	2.42571	1.04605	0.431234	-1.21346	0.585209	1	ENSG00000156958	hsa_circ_0035191	GALK2
hsacirc_018809	2.36218	3.3005	1.42385	0.431405	-1.21288	0.426186	1	ENSG00000124541	-	RRP36
hsacirc_021183	1.60091	2.23682	0.964998	0.431416	-1.21285	0.70161	1	ENSG00000139697;ENSG00000207189	-	SBNO1;-
hsacirc_000047	1.76279	2.46181	1.06377	0.432109	-1.21053	0.55603	1	ENSG00000135541	hsa_circ_0005214	AHI1
hsacirc_013637	2.50408	3.49694	1.51122	0.432154	-1.21038	0.45309	1	ENSG00000106144	hsa_circ_0008612	CASP2
hsacirc_027676	1.87806	2.62271	1.13341	0.432154	-1.21038	0.480463	1	ENSG00000182400	hsa_circ_0031738	TRAPPC6B
hsacirc_017293	1.25204	1.74847	0.75561	0.432154	-1.21038	0.604822	1	ENSG00000267552;ENSG00000198182	hsa_circ_0007819	-;ZNF607
hsacirc_029769	0.62602	0.874236	0.377805	0.432154	-1.21038	0.804898	1	ENSG00000169826	hsa_circ_0018257	CSGALNACT2
hsacirc_025219	0.62602	0.874236	0.377805	0.432154	-1.21038	0.804898	1	ENSG00000175792	-	RUVBL1
hsacirc_006295	0.62602	0.874236	0.377805	0.432154	-1.21038	0.804898	1	ENSG00000163138	-	PACRGL
hsacirc_008431	3.19663	4.46326	1.93	0.432418	-1.2095	0.369795	1	ENSG00000258399;ENSG00000225746;ENSG00000272474;ENSG00000200215;ENSG00000200632;ENSG00000200367;ENSG00000201950	hsa_circ_0003265	-;-;-;-;-;-;-
hsacirc_027525	6.5531	9.14789	3.95831	0.432703	-1.20855	0.10819	1	ENSG00000135365	-	PHF21A
hsacirc_002087	1.08666	1.51648	0.65684	0.433134	-1.20712	0.731099	1	ENSG00000177030	-	DEAF1
hsacirc_019680	1.08666	1.51648	0.65684	0.433134	-1.20712	0.731099	1	ENSG00000105514	-	RAB3D
hsacirc_020005	1.08666	1.51648	0.65684	0.433134	-1.20712	0.731099	1	ENSG00000143951	hsa_circ_0008211	WDPCP
hsacirc_024961	4.25637	5.93776	2.57499	0.433663	-1.20535	0.386609	1	ENSG00000120254	hsa_circ_0078285	MTHFD1L
hsacirc_014321	5.63074	7.8494	3.41209	0.434695	-1.20192	0.164694	1	ENSG00000079387	hsa_circ_0006222	SENP1
hsacirc_028095	2.09947	2.92578	1.27316	0.43515	-1.20041	0.519759	1	ENSG00000048028	hsa_circ_0024323	USP28
hsacirc_028867	1.59013	2.21527	0.964998	0.435612	-1.19888	0.664652	1	ENSG00000182247	hsa_circ_0004555	UBE2E2
hsacirc_025209	0.622521	0.867238	0.377805	0.435641	-1.19879	0.823299	1	ENSG00000136169	hsa_circ_0030256	SETDB2
hsacirc_013345	0.622521	0.867238	0.377805	0.435641	-1.19879	0.823299	1	ENSG00000178974	-	FBXO34
hsacirc_024580	0.622521	0.867238	0.377805	0.435641	-1.19879	0.823299	1	ENSG00000092439	-	TRPM7
hsacirc_001376	0.622521	0.867238	0.377805	0.435641	-1.19879	0.823299	1	ENSG00000007545;ENSG00000261732	hsa_circ_0037322	CRAMP1;-
hsacirc_012455	0.622521	0.867238	0.377805	0.435641	-1.19879	0.823299	1	ENSG00000185359	-	HGS
hsacirc_006479	0.622521	0.867238	0.377805	0.435641	-1.19879	0.823299	1	ENSG00000036054	-	TBC1D23
hsacirc_012796	0.622521	0.867238	0.377805	0.435641	-1.19879	0.823299	1	ENSG00000047249	-	ATP6V1H
hsacirc_030249	0.622521	0.867238	0.377805	0.435641	-1.19879	0.823299	1	ENSG00000135049	hsa_circ_0087392	AGTPBP1
hsacirc_000338	2.25926	3.1466	1.37193	0.436003	-1.19759	0.502915	1	ENSG00000149311	hsa_circ_0024230	ATM
hsacirc_020618	3.63605	5.06352	2.20858	0.436176	-1.19702	0.374843	1	ENSG00000171311	hsa_circ_0004896	EXOSC1
hsacirc_028121	1.8652	2.59698	1.13341	0.436435	-1.19616	0.714725	1	ENSG00000267360;ENSG00000245680	-	-;ZNF585B
hsacirc_025996	2.0273	2.82197	1.23263	0.436798	-1.19496	0.619285	1	ENSG00000078070	hsa_circ_0008550	MCCC1
hsacirc_013090	1.74851	2.43326	1.06377	0.437178	-1.19371	0.557707	1	ENSG00000112208	-	BAG2
hsacirc_027992	5.57584	7.75732	3.39437	0.437571	-1.19241	0.242282	1	ENSG00000159921	hsa_circ_0087009	GNE
hsacirc_015838	4.15013	5.77212	2.52814	0.437992	-1.19102	0.594111	1	NA	hsa_circ_0002842	-
hsacirc_019443	1.12599	1.56602	0.685963	0.438029	-1.1909	0.727973	1	ENSG00000131503;ENSG00000254996	hsa_circ_0001542	ANKHD1;ANKHD1-EIF4EBP3
hsacirc_024091	8.24211	11.4617	5.02253	0.438202	-1.19033	0.290755	1	ENSG00000162607	-	USP1
hsacirc_006914	4.86299	6.76135	2.96464	0.438469	-1.18945	0.262202	1	ENSG00000160299	hsa_circ_0002903	PCNT
hsacirc_024424	4.58562	6.37545	2.79578	0.438522	-1.18928	0.220222	1	ENSG00000131374	-	TBC1D5
hsacirc_005602	3.09597	4.30291	1.88902	0.439011	-1.18767	0.385355	1	ENSG00000024048	hsa_circ_0076405	UBR2
hsacirc_004084	1.07589	1.49494	0.65684	0.439377	-1.18647	0.731956	1	ENSG00000023697	hsa_circ_0025540	DERA
hsacirc_003492	1.12249	1.55902	0.685963	0.439995	-1.18444	0.728251	1	ENSG00000181826	hsa_circ_0001400	RELL1
hsacirc_016481	9.12435	12.6681	5.5806	0.440524	-1.18271	0.171573	1	ENSG00000160299	hsa_circ_0002715	PCNT
hsacirc_027840	1.11899	1.55203	0.685963	0.441979	-1.17795	0.728529	1	ENSG00000182541	hsa_circ_0062885	LIMK2
hsacirc_003975	6.29531	8.73063	3.85999	0.442121	-1.17749	0.172833	1	ENSG00000130164	hsa_circ_0049392	LDLR
hsacirc_011397	1.57236	2.17973	0.964998	0.442716	-1.17555	0.666398	1	ENSG00000175582	hsa_circ_0004596	RAB6A
hsacirc_011859	1.61897	2.24381	0.994121	0.443049	-1.17446	0.697602	1	ENSG00000168615	hsa_circ_0005296	ADAM9
hsacirc_012197	1.06861	1.48039	0.65684	0.443695	-1.17236	0.771671	1	ENSG00000054793	hsa_circ_0060896	ATP9A
hsacirc_011868	1.61547	2.23682	0.994121	0.444436	-1.16995	0.698757	1	ENSG00000140386	hsa_circ_0006068	SCAPER
hsacirc_009348	1.68064	2.32663	1.03465	0.444697	-1.16911	0.565748	1	ENSG00000112249	-	ASCC3
hsacirc_003576	1.72697	2.39017	1.06377	0.44506	-1.16793	0.560251	1	ENSG00000047188	-	YTHDC2
hsacirc_005539	1.13169	1.56602	0.697365	0.44531	-1.16712	0.727521	1	ENSG00000110851	hsa_circ_0007468	PRDM4
hsacirc_018482	1.13169	1.56602	0.697365	0.44531	-1.16712	0.727521	1	ENSG00000130856	hsa_circ_0001993	ZNF236
hsacirc_014409	1.13169	1.56602	0.697365	0.44531	-1.16712	0.727521	1	ENSG00000004534;ENSG00000003756	hsa_circ_0001304	RBM6;RBM5
hsacirc_016122	10.5672	14.6188	6.51558	0.445697	-1.16586	0.169778	1	ENSG00000152056;ENSG00000286239	hsa_circ_0058456	AP1S3;-
hsacirc_002356	1.06511	1.47339	0.65684	0.445803	-1.16552	0.732812	1	ENSG00000050426	hsa_circ_0026297	LETMD1
hsacirc_013044	2.67708	3.70321	1.65096	0.445819	-1.16547	0.464845	1	ENSG00000204186	hsa_circ_0002141	ZDBF2
hsacirc_011586	5.98239	8.27365	3.69113	0.446131	-1.16446	0.179833	1	ENSG00000151240	-	DIP2C
hsacirc_022809	2.40179	3.32149	1.4821	0.446214	-1.16419	0.422352	1	ENSG00000010318	-	PHF7
hsacirc_018142	1.72374	2.38372	1.06377	0.446263	-1.16403	0.560632	1	ENSG00000251136	hsa_circ_0002915	-
hsacirc_020582	16.6581	23.0336	10.2827	0.446421	-1.16352	0.00883476	1	ENSG00000128915	hsa_circ_0000606	ICE2
hsacirc_001101	1.56159	2.15818	0.964998	0.447136	-1.16122	0.667452	1	ENSG00000160310	hsa_circ_0003781	PRMT2
hsacirc_031006	1.12819	1.55902	0.697365	0.447308	-1.16066	0.727798	1	ENSG00000135093	hsa_circ_0028094	USP30
hsacirc_024887	2.6232	3.62457	1.62184	0.447457	-1.16018	0.469459	1	ENSG00000009335	hsa_circ_0004755	UBE3C
hsacirc_015205	1.1748	1.62311	0.726487	0.447589	-1.15975	0.770758	1	ENSG00000165338	hsa_circ_0019101	HECTD2
hsacirc_027825	3.21176	4.43527	1.98824	0.44828	-1.15753	0.368635	1	ENSG00000126216	hsa_circ_0030953	TUBGCP3
hsacirc_011496	1.49179	2.0591	0.924474	0.44897	-1.15531	0.715858	1	ENSG00000158458	-	NRG2
hsacirc_017085	1.49151	2.05855	0.924474	0.449091	-1.15492	0.67421	1	ENSG00000125779	-	PANK2
hsacirc_017245	5.93359	8.18746	3.67973	0.449434	-1.15382	0.181368	1	ENSG00000095564	hsa_circ_0019120	BTAF1
hsacirc_000226	5.61559	7.73803	3.49314	0.451425	-1.14744	0.188763	1	ENSG00000077254	hsa_circ_0000087	USP33
hsacirc_018147	1.55109	2.13718	0.964998	0.451528	-1.14711	0.668475	1	ENSG00000141556	hsa_circ_0046522	TBCD
hsacirc_023320	7.66045	10.5432	4.7777	0.453155	-1.14192	0.109685	1	ENSG00000171793	hsa_circ_0008296	CTPS1
hsacirc_030854	1.11742	1.53748	0.697365	0.453577	-1.14058	0.728654	1	NA	-	-
hsacirc_018028	1.11742	1.53748	0.697365	0.453577	-1.14058	0.728654	1	ENSG00000049192	hsa_circ_0009162	ADAMTS6
hsacirc_023167	5.16765	7.10978	3.22551	0.453672	-1.14028	0.26792	1	ENSG00000113300	hsa_circ_0075357	CNOT6
hsacirc_025899	2.9328	4.03483	1.83078	0.453744	-1.14005	0.38494	1	ENSG00000101596	hsa_circ_0006235	SMCHD1
hsacirc_009069	1.76878	2.43326	1.10429	0.453832	-1.13977	0.555329	1	ENSG00000155660	hsa_circ_0001766	PDIA4
hsacirc_009811	1.09745	1.50893	0.685963	0.454602	-1.13733	0.730242	1	ENSG00000166068	hsa_circ_0003140	SPRED1
hsacirc_026373	1.59042	2.18672	0.994121	0.454617	-1.13728	0.664624	1	ENSG00000135966	-	TGFBRAP1
hsacirc_019284	5.70739	7.84522	3.56956	0.454998	-1.13607	0.484001	1	ENSG00000110427	hsa_circ_0021609	KIAA1549L
hsacirc_000386	2.22784	3.06096	1.39473	0.455651	-1.134	0.506083	1	ENSG00000256861;ENSG00000139719	-	-;VPS33A
hsacirc_007735	1.7615	2.41871	1.10429	0.456562	-1.13112	0.556181	1	ENSG00000025293	-	PHF20
hsacirc_026142	1.6034	2.20127	1.00552	0.456792	-1.13039	0.663344	1	ENSG00000148429	hsa_circ_0006664	USP6NL
hsacirc_012039	2.0764	2.85052	1.30228	0.456857	-1.13019	0.65266	1	ENSG00000182240	hsa_circ_0061776	BACE2
hsacirc_013985	1.11042	1.52348	0.697365	0.457744	-1.12739	0.72921	1	ENSG00000164134	-	NAA15
hsacirc_026658	2.45269	3.36459	1.54079	0.457943	-1.12676	0.55193	1	ENSG00000225746;ENSG00000200608;ENSG00000202270;ENSG00000201247;ENSG00000199593;ENSG00000201557;ENSG00000199914;ENSG00000201569;ENSG00000202142;ENSG00000199942;ENSG00000201500;ENSG00000201036;ENSG00000201710;ENSG00000202048;ENSG00000272344;ENSG00000202293;ENSG00000200406;ENSG00000201899;ENSG00000200612;ENSG00000200413;ENSG00000200636;ENSG00000200480;ENSG00000201689;ENSG00000201318;ENSG00000200089…	-	-;-;-;-;-;-;-;-;-;-;-;-;-;-;-;-;-;-;-;-;-;-;-;-;-;-
hsacirc_015642	6.45789	8.85825	4.05753	0.458051	-1.12642	0.168154	1	ENSG00000089006;ENSG00000125850	hsa_circ_0009173	SNX5;OVOL2
hsacirc_014217	6.49428	8.9019	4.08665	0.459076	-1.12319	0.223579	1	ENSG00000288698;ENSG00000058056	-	-;USP13
hsacirc_025312	2.0856	2.85752	1.31368	0.459728	-1.12115	0.631737	1	ENSG00000109323	hsa_circ_0006007	MANBA
hsacirc_024631	3.91356	5.36186	2.46526	0.459777	-1.12099	0.625504	1	ENSG00000127603	hsa_circ_0011789	MACF1
hsacirc_023739	1.10692	1.51648	0.697365	0.459857	-1.12074	0.729488	1	ENSG00000134982;ENSG00000212370	-	APC;-
hsacirc_021137	1.6592	2.27236	1.04605	0.460335	-1.11924	0.773705	1	ENSG00000103194	hsa_circ_0005056	USP10
hsacirc_021815	1.79411	2.45481	1.13341	0.461712	-1.11493	0.552381	1	ENSG00000164808	hsa_circ_0004511	SPIDR
hsacirc_021118	1.57265	2.15118	0.994121	0.462128	-1.11364	0.666369	1	ENSG00000152104	-	PTPN14
hsacirc_028937	1.10315	1.50893	0.697365	0.462158	-1.11354	0.729789	1	ENSG00000117751	-	PPP1R8
hsacirc_011085	3.20488	4.381	2.02877	0.463083	-1.11066	0.421851	1	ENSG00000008018	hsa_circ_0078784	PSMB1
hsacirc_014535	1.08317	1.48039	0.685963	0.463367	-1.10977	0.768631	1	ENSG00000139132	-	FGD4
hsacirc_015979	7.508	10.2611	4.7549	0.46339	-1.1097	0.127824	1	ENSG00000137073	hsa_circ_0003410	UBAP2
hsacirc_005534	2.13791	2.9216	1.35421	0.463514	-1.10931	0.752234	1	ENSG00000170456;ENSG00000275769	hsa_circ_0025822	DENND5B;-
hsacirc_027014	1.52255	2.08009	0.964998	0.463921	-1.10805	0.671242	1	ENSG00000285547;ENSG00000147099	hsa_circ_0008930	-;HDAC8
hsacirc_017174	2.07133	2.82897	1.31368	0.464367	-1.10666	0.599567	1	ENSG00000118193	hsa_circ_0004522	KIF14
hsacirc_015102	2.33448	3.18687	1.4821	0.465063	-1.1045	0.604971	1	NA	-	-
hsacirc_009315	6.62711	9.04599	4.20823	0.465204	-1.10407	0.404153	1	ENSG00000213066;ENSG00000272980	hsa_circ_0004556	CEP43;-
hsacirc_016678	1.51905	2.07309	0.964998	0.465487	-1.10319	0.671579	1	ENSG00000196526	hsa_circ_0069148	AFAP1
hsacirc_026180	1.51877	2.07254	0.964998	0.465611	-1.1028	0.756132	1	ENSG00000153317	hsa_circ_0001824	ASAP1
hsacirc_005278	2.83316	3.86466	1.80166	0.466188	-1.10102	0.49721	1	ENSG00000117868	-	ESYT2
hsacirc_006381	2.83288	3.86411	1.80166	0.466254	-1.10081	0.392983	1	ENSG00000113161	hsa_circ_0073036	HMGCR
hsacirc_020327	1.51527	2.06554	0.964998	0.467189	-1.09792	0.69002	1	ENSG00000118217	hsa_circ_0003039	ATF6
hsacirc_010708	1.73323	2.36217	1.10429	0.46749	-1.09699	0.55951	1	ENSG00000196151	hsa_circ_0056826	WDSUB1
hsacirc_029095	6.66125	9.06698	4.25552	0.469342	-1.09129	0.401344	1	ENSG00000146729	hsa_circ_0001709	NIPSNAP2
hsacirc_026699	2.62756	3.57503	1.68008	0.46995	-1.08942	0.469082	1	ENSG00000038382	hsa_circ_0005581	TRIO
hsacirc_030576	2.57886	3.50676	1.65096	0.470794	-1.08683	0.640412	1	ENSG00000174227	-	PIGG
hsacirc_012392	1.08915	1.48094	0.697365	0.470893	-1.08653	0.730901	1	ENSG00000005889	hsa_circ_0090132	ZFX
hsacirc_005929	2.03358	2.76488	1.30228	0.471007	-1.08618	0.603396	1	ENSG00000258704	hsa_circ_0008568	-
hsacirc_007118	1.08888	1.48039	0.697365	0.47107	-1.08599	0.787044	1	ENSG00000153922	-	CHD1
hsacirc_009004	1.08888	1.48039	0.697365	0.47107	-1.08599	0.787044	1	ENSG00000067992	hsa_circ_0090135	PDK3
hsacirc_018290	4.56093	6.19774	2.92412	0.471804	-1.08374	0.291928	1	ENSG00000111880	hsa_circ_0077293	RNGTT
hsacirc_017639	1.06918	1.45239	0.685963	0.472298	-1.08223	0.732489	1	ENSG00000119041	hsa_circ_0057598	GTF3C3
hsacirc_013784	3.09521	4.20217	1.98824	0.473146	-1.07964	0.617223	1	ENSG00000123552	hsa_circ_0004999	USP45
hsacirc_021119	1.67376	2.27236	1.07517	0.473151	-1.07963	0.753614	1	ENSG00000120910	hsa_circ_0083625	PPP3CC
hsacirc_014005	1.08538	1.47339	0.697365	0.473307	-1.07915	0.731201	1	ENSG00000119042	hsa_circ_0057693	SATB2
hsacirc_003004	7.3524	9.97903	4.72577	0.473571	-1.07835	0.148576	1	ENSG00000168234	hsa_circ_0000839	TTC39C
hsacirc_017791	0.957403	1.29849	0.616316	0.47464	-1.07509	0.901682	1	ENSG00000067715	-	SYT1
hsacirc_018151	0.957403	1.29849	0.616316	0.47464	-1.07509	0.901682	1	ENSG00000141219	hsa_circ_0045537	C17orf80
hsacirc_018972	0.957403	1.29849	0.616316	0.47464	-1.07509	0.901682	1	ENSG00000075702	-	WDR62
hsacirc_019857	0.957403	1.29849	0.616316	0.47464	-1.07509	0.901682	1	ENSG00000071189	-	SNX13
hsacirc_014806	0.478702	0.649246	0.308158	0.47464	-1.07509	1	1	ENSG00000129158	-	SERGEF
hsacirc_001056	0.478702	0.649246	0.308158	0.47464	-1.07509	1	1	ENSG00000167325	hsa_circ_0007414	RRM1
hsacirc_016787	0.478702	0.649246	0.308158	0.47464	-1.07509	1	1	ENSG00000032742	-	IFT88
hsacirc_022299	0.478702	0.649246	0.308158	0.47464	-1.07509	1	1	ENSG00000102781	hsa_circ_0003587	KATNAL1
hsacirc_031220	0.478702	0.649246	0.308158	0.47464	-1.07509	1	1	ENSG00000152767	hsa_circ_0030694	FARP1
hsacirc_025811	0.478702	0.649246	0.308158	0.47464	-1.07509	1	1	ENSG00000100485	hsa_circ_0006642	SOS2
hsacirc_003248	0.478702	0.649246	0.308158	0.47464	-1.07509	1	1	ENSG00000128923;ENSG00000259402	-	MINDY2;-
hsacirc_028241	0.478702	0.649246	0.308158	0.47464	-1.07509	1	1	ENSG00000006740	-	ARHGAP44
hsacirc_018848	0.478702	0.649246	0.308158	0.47464	-1.07509	1	1	ENSG00000141252;ENSG00000244097	hsa_circ_0002879	VPS53;-
hsacirc_011186	0.478702	0.649246	0.308158	0.47464	-1.07509	1	1	ENSG00000070540	hsa_circ_0003142	WIPI1
hsacirc_006821	0.478702	0.649246	0.308158	0.47464	-1.07509	1	1	ENSG00000136536	-	MARCHF7
hsacirc_010205	0.478702	0.649246	0.308158	0.47464	-1.07509	1	1	ENSG00000119042	hsa_circ_0057685	SATB2
hsacirc_013822	0.478702	0.649246	0.308158	0.47464	-1.07509	1	1	ENSG00000075568;ENSG00000238719	-	TMEM131;-
hsacirc_023329	0.478702	0.649246	0.308158	0.47464	-1.07509	1	1	ENSG00000088888	-	MAVS
hsacirc_009560	0.478702	0.649246	0.308158	0.47464	-1.07509	1	1	ENSG00000101109	hsa_circ_0060523	STK4
hsacirc_014567	0.478702	0.649246	0.308158	0.47464	-1.07509	1	1	ENSG00000134852;ENSG00000238585	hsa_circ_0069795	CLOCK;-
hsacirc_009885	0.478702	0.649246	0.308158	0.47464	-1.07509	1	1	ENSG00000177058	-	SLC38A9
hsacirc_005354	0.478702	0.649246	0.308158	0.47464	-1.07509	1	1	ENSG00000113318	-	MSH3
hsacirc_000846	0.478702	0.649246	0.308158	0.47464	-1.07509	1	1	ENSG00000105983	hsa_circ_0083122	LMBR1
hsacirc_026097	0.478702	0.649246	0.308158	0.47464	-1.07509	1	1	ENSG00000156795	-	NTAQ1
hsacirc_000876	12.5385	16.9973	8.07962	0.475348	-1.07294	0.052042	1	ENSG00000259001;ENSG00000277209	hsa_circ_0000514	-;-
hsacirc_008232	1.75857	2.38372	1.13341	0.475481	-1.07254	0.584139	1	ENSG00000132669	hsa_circ_0004088	RIN2
hsacirc_015644	1.08188	1.46639	0.697365	0.475566	-1.07228	0.73148	1	ENSG00000140382	-	HMG20A
hsacirc_011753	1.08188	1.46639	0.697365	0.475566	-1.07228	0.73148	1	ENSG00000150938	-	CRIM1
hsacirc_022140	1.08188	1.46639	0.697365	0.475566	-1.07228	0.73148	1	ENSG00000144935	hsa_circ_0067663	TRPC1
hsacirc_004395	1.75829	2.38317	1.13341	0.475592	-1.0722	0.556557	1	ENSG00000153339	hsa_circ_0047375	TRAPPC8
hsacirc_027796	2.08239	2.82197	1.3428	0.475838	-1.07146	0.59846	1	ENSG00000120733	hsa_circ_0074102	KDM3B
hsacirc_014040	4.22617	5.72621	2.72613	0.47608	-1.07073	0.308257	1	ENSG00000166377	hsa_circ_0048019	ATP9B
hsacirc_024121	3.35848	4.5489	2.16806	0.476612	-1.06911	0.357774	1	ENSG00000143748;ENSG00000221406	hsa_circ_0000188	NVL;-
hsacirc_028329	1.55708	2.10864	1.00552	0.476859	-1.06837	0.667892	1	ENSG00000185420	hsa_circ_0008834	SMYD3
hsacirc_029928	1.55708	2.10864	1.00552	0.476859	-1.06837	0.667892	1	ENSG00000135540	hsa_circ_0078012	NHSL1
hsacirc_005192	1.07838	1.45939	0.697365	0.477846	-1.06538	0.731758	1	ENSG00000168297	-	PXK
hsacirc_026476	1.5533	2.10109	1.00552	0.478573	-1.06319	0.683803	1	ENSG00000113615	hsa_circ_0073978	SEC24A
hsacirc_018268	1.5533	2.10109	1.00552	0.478573	-1.06319	0.683803	1	ENSG00000120733	hsa_circ_0074119	KDM3B
hsacirc_022540	2.44091	3.3005	1.58131	0.479114	-1.06156	0.552968	1	ENSG00000104408	-	EIF3E
hsacirc_009644	3.45039	4.66308	2.23771	0.479878	-1.05926	0.441091	1	ENSG00000105329	hsa_circ_0002837	TGFB1
hsacirc_009945	1.07488	1.45239	0.697365	0.480148	-1.05845	0.732036	1	ENSG00000171862;ENSG00000224745	-	PTEN;-
hsacirc_020767	1.07488	1.45239	0.697365	0.480148	-1.05845	0.732036	1	ENSG00000173715	hsa_circ_0005611	C11orf80
hsacirc_005445	20.6096	27.8435	13.3757	0.480386	-1.05773	0.00974452	1	ENSG00000013441	hsa_circ_0004001	CLK1
hsacirc_002067	3.35718	4.5349	2.17946	0.480597	-1.0571	0.357867	1	ENSG00000171988	-	JMJD1C
hsacirc_002038	2.19287	2.96188	1.42385	0.480726	-1.05671	0.574193	1	ENSG00000093183	hsa_circ_0064982	SEC22C
hsacirc_011847	1.95843	2.6437	1.27316	0.481581	-1.05415	0.611292	1	ENSG00000104375	hsa_circ_0005491	STK3
hsacirc_024231	2.17262	2.93278	1.41245	0.481608	-1.05407	0.511826	1	ENSG00000160392	hsa_circ_0004952	C19orf47
hsacirc_009873	1.16082	1.56602	0.75561	0.482502	-1.05139	0.725212	1	ENSG00000120158	-	RCL1
hsacirc_012900	3.17533	4.28137	2.06929	0.483325	-1.04893	0.424066	1	ENSG00000109920	hsa_circ_0004075	FNBP4
hsacirc_011230	2.22842	3.00387	1.45297	0.483701	-1.04781	0.506025	1	ENSG00000126787	hsa_circ_0000539	DLGAP5
hsacirc_020680	3.21816	4.3379	2.09841	0.483739	-1.0477	0.420865	1	ENSG00000132406	hsa_circ_0005963	TMEM128
hsacirc_009747	10.5501	14.2173	6.88288	0.48412	-1.04656	0.0962371	1	ENSG00000255501	-	CARD18
hsacirc_007243	3.95844	5.3305	2.58639	0.485206	-1.04333	0.280454	1	ENSG00000107290	-	SETX
hsacirc_009140	0.943131	1.26995	0.616316	0.485309	-1.04303	0.881914	1	ENSG00000126773	-	PCNX4
hsacirc_013152	0.943131	1.26995	0.616316	0.485309	-1.04303	0.881914	1	ENSG00000241962;ENSG00000273155;ENSG00000185414	hsa_circ_0001051	-;-;MRPL30
hsacirc_021134	0.943131	1.26995	0.616316	0.485309	-1.04303	0.881914	1	ENSG00000075420	-	FNDC3B
hsacirc_009714	2.75593	3.7102	1.80166	0.485595	-1.04217	0.458296	1	ENSG00000101294	hsa_circ_0002035	HM13
hsacirc_028311	1.11071	1.49494	0.726487	0.485965	-1.04107	0.729187	1	ENSG00000064666	hsa_circ_0004003	CNN2
hsacirc_024874	1.68833	2.27236	1.10429	0.485967	-1.04107	0.752617	1	ENSG00000167632	hsa_circ_0085694	TRAPPC9
hsacirc_012386	3.72219	5.0087	2.43569	0.486293	-1.0401	0.438212	1	ENSG00000164418	hsa_circ_0004589	GRIK2
hsacirc_024482	1.62525	2.18672	1.06377	0.486467	-1.03959	0.661175	1	ENSG00000141447;ENSG00000273524	hsa_circ_0047288	OSBPL1A;-
hsacirc_026227	1.53581	2.0661	1.00552	0.486677	-1.03896	0.66996	1	ENSG00000162695	hsa_circ_0013353	SLC30A7
hsacirc_014875	4.44623	5.97974	2.91271	0.487097	-1.03772	0.337146	1	ENSG00000011260	hsa_circ_0002789	UTP18
hsacirc_005665	1.73002	2.32663	1.13341	0.487148	-1.03757	0.592389	1	ENSG00000065882	-	TBC1D1
hsacirc_026064	0.939632	1.26295	0.616316	0.487998	-1.03505	0.882109	1	ENSG00000185219	-	ZNF445
hsacirc_007800	2.62277	3.52494	1.72061	0.488125	-1.03468	0.469497	1	ENSG00000138411	-	HECW2
hsacirc_001322	1.63822	2.20127	1.07517	0.488431	-1.03377	0.659879	1	ENSG00000087274	hsa_circ_0068943	ADD1
hsacirc_003354	3.4544	4.64153	2.26728	0.488476	-1.03364	0.456349	1	ENSG00000173473	hsa_circ_0001294	SMARCC1
hsacirc_010068	6.79862	9.13278	4.46446	0.488839	-1.03257	0.182184	1	ENSG00000105983	hsa_circ_0083125	LMBR1
hsacirc_004719	3.40052	4.56289	2.23815	0.490512	-1.02764	0.460162	1	ENSG00000228065	-	-
hsacirc_025054	1.58784	2.12963	1.04605	0.491187	-1.02566	0.664878	1	ENSG00000106443	hsa_circ_0079439	PHF14
hsacirc_011438	1.14654	1.53748	0.75561	0.491461	-1.02485	0.726342	1	ENSG00000123473	-	STIL
hsacirc_022698	1.14654	1.53748	0.75561	0.491461	-1.02485	0.726342	1	ENSG00000097021	hsa_circ_0009505	ACOT7
hsacirc_013778	1.14654	1.53748	0.75561	0.491461	-1.02485	0.726342	1	ENSG00000160218	hsa_circ_0003476	TRAPPC10
hsacirc_006188	3.49594	4.68407	2.3078	0.492691	-1.02124	0.453469	1	ENSG00000123737	hsa_circ_0008244	EXOSC9
hsacirc_026978	4.29525	5.7542	2.8363	0.49291	-1.0206	0.335377	1	ENSG00000173852	-	DPY19L1
hsacirc_022410	3.85587	5.16542	2.54631	0.492954	-1.02048	0.740713	1	ENSG00000168610	-	STAT3
hsacirc_016097	1.09994	1.47339	0.726487	0.493072	-1.02013	0.730044	1	ENSG00000170242	-	USP47
hsacirc_006047	1.52154	2.03755	1.00552	0.493496	-1.01889	0.671339	1	ENSG00000185104	-	FAF1
hsacirc_005830	1.14304	1.53048	0.75561	0.493708	-1.01827	0.72662	1	ENSG00000188735	hsa_circ_0029000	TMEM120B
hsacirc_026494	12.1309	16.2409	8.02093	0.493874	-1.01779	0.0546688	1	ENSG00000048649	hsa_circ_0004831	RSF1
hsacirc_018544	2.23976	2.99742	1.4821	0.494457	-1.01608	0.515679	1	ENSG00000140836	hsa_circ_0007963	ZFHX3
hsacirc_002681	3.62639	4.85253	2.40025	0.49464	-1.01555	0.40415	1	ENSG00000131697	hsa_circ_0009460	NPHP4
hsacirc_030805	1.09644	1.46639	0.726487	0.495426	-1.01326	0.730322	1	ENSG00000166024	hsa_circ_0004419	R3HCC1L
hsacirc_023235	1.09644	1.46639	0.726487	0.495426	-1.01326	0.730322	1	ENSG00000131508	hsa_circ_0074231	UBE2D2
hsacirc_024930	1.13955	1.52348	0.75561	0.495976	-1.01166	0.726897	1	ENSG00000135837	-	CEP350
hsacirc_005957	1.13955	1.52348	0.75561	0.495976	-1.01166	0.726897	1	ENSG00000004534	hsa_circ_0065771	RBM6
hsacirc_022391	7.27529	9.72605	4.82454	0.496044	-1.01146	0.170156	1	ENSG00000110713	hsa_circ_0004960	NUP98
hsacirc_001774	3.20795	4.28836	2.12754	0.496118	-1.01124	0.421623	1	ENSG00000077782	hsa_circ_0005564	FGFR1
hsacirc_009305	3.98807	5.33105	2.64508	0.496165	-1.01111	0.404479	1	ENSG00000164253	hsa_circ_0008089	WDR41
hsacirc_016106	4.11018	5.49422	2.72613	0.496182	-1.01106	0.357899	1	ENSG00000169251	hsa_circ_0004264	NMD3
hsacirc_029550	1.39329	1.8621	0.924474	0.496468	-1.01023	0.787228	1	ENSG00000120137;ENSG00000199035	-	PANK3;-
hsacirc_030931	0.928858	1.2414	0.616316	0.496468	-1.01023	0.882709	1	ENSG00000234741	hsa_circ_0002491	-
hsacirc_023204	0.928858	1.2414	0.616316	0.496468	-1.01023	0.882709	1	ENSG00000137831	hsa_circ_0008722	UACA
hsacirc_003499	0.928858	1.2414	0.616316	0.496468	-1.01023	0.882709	1	ENSG00000187605	hsa_circ_0001032	TET3
hsacirc_015466	0.928858	1.2414	0.616316	0.496468	-1.01023	0.882709	1	ENSG00000214944	hsa_circ_0006874	ARHGEF28
hsacirc_025833	0.928858	1.2414	0.616316	0.496468	-1.01023	0.882709	1	ENSG00000165097	hsa_circ_0075786	KDM1B
hsacirc_027442	0.928858	1.2414	0.616316	0.496468	-1.01023	0.882709	1	ENSG00000159921	hsa_circ_0087007	GNE
hsacirc_003403	0.464429	0.6207	0.308158	0.496468	-1.01023	1	1	ENSG00000185104	hsa_circ_0012409	FAF1
hsacirc_000172	0.464429	0.6207	0.308158	0.496468	-1.01023	1	1	ENSG00000116254	-	CHD5
hsacirc_004960	0.464429	0.6207	0.308158	0.496468	-1.01023	1	1	ENSG00000108010	-	GLRX3
hsacirc_027389	0.464429	0.6207	0.308158	0.496468	-1.01023	1	1	ENSG00000138311;ENSG00000285837	-	ZNF365;-
hsacirc_010044	0.464429	0.6207	0.308158	0.496468	-1.01023	1	1	ENSG00000173715	-	C11orf80
hsacirc_017699	0.464429	0.6207	0.308158	0.496468	-1.01023	1	1	ENSG00000123104	-	ITPR2
hsacirc_023853	0.464429	0.6207	0.308158	0.496468	-1.01023	1	1	ENSG00000088298	hsa_circ_0060043	EDEM2
hsacirc_011509	0.464429	0.6207	0.308158	0.496468	-1.01023	1	1	ENSG00000159128	hsa_circ_0002660	IFNGR2
hsacirc_015831	0.464429	0.6207	0.308158	0.496468	-1.01023	1	1	ENSG00000113845	hsa_circ_0066874	TIMMDC1
hsacirc_025615	0.464429	0.6207	0.308158	0.496468	-1.01023	1	1	ENSG00000082781	hsa_circ_0067079	ITGB5
hsacirc_002064	0.464429	0.6207	0.308158	0.496468	-1.01023	1	1	ENSG00000033867	-	SLC4A7
hsacirc_029148	0.464429	0.6207	0.308158	0.496468	-1.01023	1	1	ENSG00000057663	-	ATG5
hsacirc_008891	0.464429	0.6207	0.308158	0.496468	-1.01023	1	1	ENSG00000173258	-	ZNF483
hsacirc_011037	0.464429	0.6207	0.308158	0.496468	-1.01023	1	1	ENSG00000124333	-	VAMP7
hsacirc_021042	14.3553	19.1835	9.52707	0.496629	-1.00976	0.0367318	1	ENSG00000164258	hsa_circ_0005593	NDUFS4
hsacirc_005634	2.10108	2.80742	1.39473	0.496801	-1.00926	0.615529	1	ENSG00000052749	hsa_circ_0008477	RRP12
hsacirc_000981	1.97869	2.6437	1.31368	0.49691	-1.00894	0.609127	1	ENSG00000055609	hsa_circ_0005823	KMT2C
hsacirc_023424	6.74051	9.00516	4.47586	0.497033	-1.00859	0.183801	1	ENSG00000118420	hsa_circ_0008236	UBE3D
hsacirc_028448	1.60048	2.13718	1.06377	0.497743	-1.00653	0.663633	1	ENSG00000062194	hsa_circ_0002775	GPBP1
hsacirc_019637	1.61667	2.15818	1.07517	0.498184	-1.00525	0.662028	1	ENSG00000166833	-	NAV2
hsacirc_004851	1.13605	1.51648	0.75561	0.498264	-1.00502	0.727175	1	ENSG00000112787	hsa_circ_0002826	FBRSL1
hsacirc_004478	0.925359	1.2344	0.616316	0.499283	-1.00207	0.882904	1	ENSG00000176890	hsa_circ_0046677	TYMS
hsacirc_011455	0.925359	1.2344	0.616316	0.499283	-1.00207	0.882904	1	ENSG00000136868	hsa_circ_0088128	SLC31A1
hsacirc_009261	3.26596	4.35245	2.17946	0.500743	-0.997856	0.417359	1	ENSG00000162695	hsa_circ_0000098	SLC30A7
hsacirc_021082	1.13227	1.50893	0.75561	0.500758	-0.997815	0.727475	1	ENSG00000102710	hsa_circ_0000475	SUPT20H
hsacirc_005064	1.13227	1.50893	0.75561	0.500758	-0.997815	0.727475	1	ENSG00000164506	hsa_circ_0078171	STXBP5
hsacirc_012224	9.06942	12.0812	6.05762	0.501408	-0.995943	0.270064	1	ENSG00000198380	hsa_circ_0001025	GFPT1
hsacirc_010807	4.51593	6.01529	3.01657	0.501484	-0.995725	0.333472	1	ENSG00000101096	-	NFATC2
hsacirc_013205	1.84372	2.45481	1.23263	0.502129	-0.993869	0.711043	1	ENSG00000068654	-	POLR1A
hsacirc_022467	1.38279	1.84111	0.924474	0.502129	-0.993869	0.788001	1	ENSG00000144535	hsa_circ_0058698	DIS3L2
hsacirc_029379	0.92186	1.2274	0.616316	0.502129	-0.993869	0.883098	1	ENSG00000065135	-	GNAI3
hsacirc_015771	0.92186	1.2274	0.616316	0.502129	-0.993869	0.883098	1	ENSG00000153179	-	RASSF3
hsacirc_013301	0.92186	1.2274	0.616316	0.502129	-0.993869	0.883098	1	ENSG00000103091	hsa_circ_0040505	WDR59
hsacirc_028794	0.92186	1.2274	0.616316	0.502129	-0.993869	0.883098	1	ENSG00000011566;ENSG00000252473	-	MAP4K3;-
hsacirc_008480	0.92186	1.2274	0.616316	0.502129	-0.993869	0.883098	1	ENSG00000145687	-	SSBP2
hsacirc_016879	0.92186	1.2274	0.616316	0.502129	-0.993869	0.883098	1	ENSG00000099219	hsa_circ_0005149	ERMP1
hsacirc_019994	0.46093	0.613702	0.308158	0.502129	-0.993869	1	1	ENSG00000122484	-	RPAP2
hsacirc_014065	0.46093	0.613702	0.308158	0.502129	-0.993869	1	1	ENSG00000138190	hsa_circ_0019171	EXOC6
hsacirc_013711	0.46093	0.613702	0.308158	0.502129	-0.993869	1	1	ENSG00000129493;ENSG00000203546	-	HEATR5A;-
hsacirc_012207	0.46093	0.613702	0.308158	0.502129	-0.993869	1	1	ENSG00000108587	-	GOSR1
hsacirc_012414	0.46093	0.613702	0.308158	0.502129	-0.993869	1	1	ENSG00000163939	-	PBRM1
hsacirc_000078	0.46093	0.613702	0.308158	0.502129	-0.993869	1	1	ENSG00000138814	hsa_circ_0070515	PPP3CA
hsacirc_004679	0.46093	0.613702	0.308158	0.502129	-0.993869	1	1	ENSG00000155508	hsa_circ_0003385	CNOT8
hsacirc_016517	0.46093	0.613702	0.308158	0.502129	-0.993869	1	1	ENSG00000164329	-	TENT2
hsacirc_003896	0.46093	0.613702	0.308158	0.502129	-0.993869	1	1	ENSG00000188917	hsa_circ_0001937	TRMT2B
hsacirc_025914	0.46093	0.613702	0.308158	0.502129	-0.993869	1	1	ENSG00000125676	-	THOC2
hsacirc_029687	1.9647	2.61571	1.31368	0.502227	-0.993588	0.622011	1	ENSG00000102908	hsa_circ_0006845	NFAT5
hsacirc_023149	1.84344	2.45425	1.23263	0.502243	-0.993544	0.711069	1	ENSG00000186017	-	ZNF566
hsacirc_018941	1.08594	1.4454	0.726487	0.502621	-0.992456	0.762274	1	ENSG00000174437	-	ATP2A2
hsacirc_028315	1.08594	1.4454	0.726487	0.502621	-0.992456	0.762274	1	ENSG00000136731	hsa_circ_0008298	UGGT1
hsacirc_021572	5.8981	7.84884	3.94736	0.502923	-0.991592	0.265998	1	ENSG00000115687	hsa_circ_0058988	PASK
hsacirc_012381	2.25782	3.00442	1.51122	0.502998	-0.991374	0.503059	1	ENSG00000149269	hsa_circ_0008992	PAK1
hsacirc_031352	6.25312	8.32037	4.18587	0.503087	-0.99112	0.291948	1	ENSG00000272752;ENSG00000121716	hsa_circ_0005925	-;PILRB
hsacirc_012980	1.12877	1.50193	0.75561	0.503091	-0.991108	0.727753	1	ENSG00000176208	hsa_circ_0042867	ATAD5
hsacirc_021405	6.01649	8.00501	4.02796	0.50318	-0.990854	0.381612	1	ENSG00000095209	hsa_circ_0005171	TMEM38B
hsacirc_016838	5.24273	6.97461	3.51086	0.503378	-0.990286	0.261221	1	ENSG00000115464	-	USP34
hsacirc_019335	6.05896	8.06039	4.05753	0.503391	-0.990248	0.230162	1	ENSG00000135049	hsa_circ_0007162	AGTPBP1
hsacirc_000174	2.16952	2.88606	1.45297	0.503445	-0.990093	0.691622	1	ENSG00000132953	-	XPO4
hsacirc_031397	2.0205	2.6868	1.35421	0.504022	-0.988441	0.604743	1	ENSG00000049618	hsa_circ_0001658	ARID1B
hsacirc_009843	1.64551	2.18672	1.10429	0.504999	-0.985648	0.65915	1	ENSG00000144736	hsa_circ_0005299	SHQ1
hsacirc_007963	1.12527	1.49494	0.75561	0.505446	-0.984371	0.72803	1	ENSG00000104856	hsa_circ_0003312	RELB
hsacirc_022168	1.12527	1.49494	0.75561	0.505446	-0.984371	0.72803	1	ENSG00000144560	-	VGLL4
hsacirc_031321	2.41485	3.20786	1.62184	0.505582	-0.983983	0.555301	1	ENSG00000187676	hsa_circ_0002635	B3GLCT
hsacirc_015925	1.95533	2.59698	1.31368	0.505849	-0.983221	0.800371	1	ENSG00000088179	hsa_circ_0056248	PTPN4
hsacirc_005432	0.977666	1.29849	0.65684	0.505849	-0.983221	0.889555	1	ENSG00000136933	hsa_circ_0088563	RABEPK
hsacirc_031281	4.67487	6.20529	3.14446	0.506739	-0.980686	0.342982	1	ENSG00000198752	hsa_circ_0000571	CDC42BPB
hsacirc_018371	3.0933	4.10591	2.08069	0.506755	-0.98064	0.573284	1	ENSG00000064933	-	PMS1
hsacirc_004389	6.26328	8.30693	4.21963	0.507965	-0.977199	0.302099	1	ENSG00000143324	hsa_circ_0005909	XPR1
hsacirc_021721	1.57893	2.09409	1.06377	0.507986	-0.977139	0.665754	1	ENSG00000096060	-	FKBP5
hsacirc_030804	9.18759	12.185	6.19015	0.508013	-0.977064	0.13817	1	ENSG00000125107;ENSG00000206952;ENSG00000281910	hsa_circ_0000705	CNOT1;-;-
hsacirc_001362	1.82945	2.42626	1.23263	0.508037	-0.976995	0.712401	1	ENSG00000267360;ENSG00000245680	-	-;ZNF585B
hsacirc_017131	1.37202	1.81956	0.924474	0.508076	-0.976885	0.788796	1	ENSG00000180357	hsa_circ_0000615	ZNF609
hsacirc_002996	0.914585	1.21285	0.616316	0.508153	-0.976665	0.883503	1	ENSG00000148737	hsa_circ_0020050	TCF7L2
hsacirc_012492	0.914585	1.21285	0.616316	0.508153	-0.976665	0.883503	1	ENSG00000288520;ENSG00000153721	hsa_circ_0007317	-;CNKSR3
hsacirc_017452	1.63851	2.17273	1.10429	0.508252	-0.976385	0.659851	1	ENSG00000198604;ENSG00000251726	hsa_circ_0031641	BAZ1A;-
hsacirc_030869	2.94745	3.90665	1.98824	0.508938	-0.974439	0.502092	1	ENSG00000141298	hsa_circ_0042799	SSH2
hsacirc_021908	1.82567	2.41871	1.23263	0.509623	-0.972497	0.712762	1	ENSG00000164535	hsa_circ_0002067	DAGLB
hsacirc_027989	3.16733	4.19573	2.13894	0.509789	-0.972027	0.42467	1	ENSG00000106853	hsa_circ_0008043	PTGR1
hsacirc_005173	1.36852	1.81256	0.924474	0.510037	-0.971326	0.789055	1	ENSG00000138443	-	ABI2
hsacirc_005561	8.17359	10.8253	5.52191	0.510094	-0.971164	0.149878	1	ENSG00000138095	hsa_circ_0054391	LRPPRC
hsacirc_023619	7.9497	10.5286	5.37076	0.51011	-0.97112	0.136566	1	ENSG00000138802	hsa_circ_0001436	SEC24B
hsacirc_023029	1.11827	1.48094	0.75561	0.510223	-0.9708	0.728586	1	ENSG00000143889	-	HNRNPLL
hsacirc_001094	5.5823	7.39242	3.77218	0.510277	-0.970648	0.280382	1	ENSG00000156787	-	TBC1D31
hsacirc_002502	1.118	1.48039	0.75561	0.510414	-0.970261	0.78401	1	ENSG00000167522	hsa_circ_0005461	ANKRD11
hsacirc_004882	1.118	1.48039	0.75561	0.510414	-0.970261	0.78401	1	ENSG00000151779	hsa_circ_0052712	NBAS
hsacirc_026878	3.7656	4.98488	2.54631	0.510807	-0.96915	0.514206	1	ENSG00000107341	hsa_circ_0003624	UBE2R2
hsacirc_010006	2.58543	3.42113	1.74973	0.511449	-0.967338	0.540737	1	ENSG00000080603;ENSG00000282034	hsa_circ_0039076	SRCAP;-
hsacirc_016972	3.42678	4.53435	2.3192	0.511475	-0.967266	0.458293	1	ENSG00000135932	hsa_circ_0003898	CAB39
hsacirc_014917	5.13959	6.79744	3.48174	0.512213	-0.965184	0.265585	1	ENSG00000196712	hsa_circ_0042880	NF1
hsacirc_005186	6.20512	8.20201	4.20823	0.513073	-0.962765	0.225258	1	ENSG00000163539	hsa_circ_0064789	CLASP2
hsacirc_004857	1.56843	2.07309	1.06377	0.51313	-0.962603	0.666782	1	ENSG00000175711	-	B3GNTL1
hsacirc_021256	3.2988	4.35945	2.23815	0.513403	-0.961837	0.528989	1	ENSG00000101558	hsa_circ_0046909	VAPA
hsacirc_017424	17.7343	23.4357	12.0329	0.513441	-0.96173	0.0307378	1	ENSG00000118200	hsa_circ_0015837	CAMSAP2
hsacirc_010075	2.14097	2.82897	1.45297	0.513605	-0.961268	0.592713	1	ENSG00000117569	hsa_circ_0003580	PTBP2
hsacirc_016052	10.2588	13.5541	6.96348	0.513756	-0.960844	0.1	1	ENSG00000112339	hsa_circ_0001641	HBS1L
hsacirc_010208	0.907587	1.19886	0.616316	0.514085	-0.95992	0.883891	1	ENSG00000146350	-	TBC1D32
hsacirc_026612	1.42082	1.87665	0.964998	0.514213	-0.959561	0.78521	1	ENSG00000154845	hsa_circ_0046883	PPP4R1
hsacirc_007446	2.89982	3.82912	1.97052	0.514615	-0.958435	0.643663	1	ENSG00000120705	hsa_circ_0006616	ETF1
hsacirc_003456	2.05154	2.70834	1.39473	0.514975	-0.957425	0.631592	1	NA	-	-
hsacirc_026241	8.55718	11.2957	5.81866	0.515122	-0.957013	0.142044	1	ENSG00000259053;ENSG00000140025	hsa_circ_0032891	-;EFCAB11
hsacirc_030480	1.111	1.46639	0.75561	0.515285	-0.956556	0.729164	1	ENSG00000145375	hsa_circ_0005291	SPATA5
hsacirc_007238	1.91409	2.5259	1.30228	0.515571	-0.955757	0.715345	1	ENSG00000163785	hsa_circ_0005768	RYK
hsacirc_030758	2.8179	3.7172	1.91859	0.516139	-0.954168	0.580841	1	ENSG00000181852	hsa_circ_0026911	RNF41
hsacirc_000913	4.8648	6.41628	3.31332	0.516393	-0.953459	0.572538	1	ENSG00000028528	hsa_circ_0000614	SNX1
hsacirc_024233	5.26926	6.94661	3.59191	0.517074	-0.951558	0.260125	1	ENSG00000117419	hsa_circ_0005246	ERI3
hsacirc_024708	2.83087	3.73175	1.93	0.517182	-0.951255	0.579866	1	ENSG00000048028	hsa_circ_0008103	USP28
hsacirc_028052	1.1075	1.45939	0.75561	0.517756	-0.949655	0.729443	1	ENSG00000111647	hsa_circ_0027851	UHRF1BP1L
hsacirc_031466	1.1075	1.45939	0.75561	0.517756	-0.949655	0.729443	1	ENSG00000104998	-	IL27RA
hsacirc_009716	1.1075	1.45939	0.75561	0.517756	-0.949655	0.729443	1	ENSG00000132669	hsa_circ_0007894	RIN2
hsacirc_017008	1.1075	1.45939	0.75561	0.517756	-0.949655	0.729443	1	ENSG00000096060	-	FKBP5
hsacirc_027349	2.47822	3.26496	1.69149	0.518073	-0.948773	0.549718	1	ENSG00000156299	hsa_circ_0061404	TIAM1
hsacirc_001242	6.27537	8.2661	4.28464	0.518339	-0.948033	0.281734	1	ENSG00000157600	-	TMEM164
hsacirc_018781	3.33684	4.39499	2.27868	0.518472	-0.947663	0.56673	1	ENSG00000240303;ENSG00000274810	hsa_circ_0005875	ACAD11;NPHP3-ACAD11
hsacirc_020192	1.57386	2.07254	1.07517	0.518769	-0.946836	0.747572	1	ENSG00000148737;ENSG00000227560	hsa_circ_0020048	TCF7L2;-
hsacirc_018030	1.35075	1.77702	0.924474	0.520239	-0.942754	0.790375	1	ENSG00000138347	hsa_circ_0018493	MYPN
hsacirc_000094	1.61346	2.12263	1.10429	0.520246	-0.942734	0.662347	1	ENSG00000258653;ENSG00000119725	-	-;ZNF410
hsacirc_027272	1.35047	1.77646	0.924474	0.520401	-0.942304	0.847548	1	ENSG00000161013;ENSG00000221394	-	MGAT4B;-
hsacirc_007252	1.35047	1.77646	0.924474	0.520401	-0.942304	0.847548	1	ENSG00000188352;ENSG00000207609;ENSG00000202189	-	FOCAD;-;-
hsacirc_031142	0.900312	1.18431	0.616316	0.520401	-0.942304	0.901449	1	ENSG00000134644	hsa_circ_0011248	PUM1
hsacirc_021382	0.900312	1.18431	0.616316	0.520401	-0.942304	0.901449	1	ENSG00000175575	-	PAAF1
hsacirc_029419	0.900312	1.18431	0.616316	0.520401	-0.942304	0.901449	1	ENSG00000185433	-	-
hsacirc_013094	0.900312	1.18431	0.616316	0.520401	-0.942304	0.901449	1	ENSG00000157540	-	DYRK1A
hsacirc_004319	0.900312	1.18431	0.616316	0.520401	-0.942304	0.901449	1	ENSG00000130638	hsa_circ_0002246	ATXN10
hsacirc_027652	0.900312	1.18431	0.616316	0.520401	-0.942304	0.901449	1	ENSG00000114098	hsa_circ_0067504	ARMC8
hsacirc_009565	0.900312	1.18431	0.616316	0.520401	-0.942304	0.901449	1	ENSG00000124787	-	RPP40
hsacirc_008333	0.900312	1.18431	0.616316	0.520401	-0.942304	0.901449	1	ENSG00000196367	hsa_circ_0081290	TRRAP
hsacirc_021830	0.450156	0.592155	0.308158	0.520401	-0.942304	1	1	ENSG00000162923;ENSG00000266618	-	WDR26;-
hsacirc_012614	0.450156	0.592155	0.308158	0.520401	-0.942304	1	1	ENSG00000185842	-	DNAH14
hsacirc_004285	0.450156	0.592155	0.308158	0.520401	-0.942304	1	1	ENSG00000142687	hsa_circ_0011567	KIAA0319L
hsacirc_014362	0.450156	0.592155	0.308158	0.520401	-0.942304	1	1	ENSG00000092853	hsa_circ_0011587	CLSPN
hsacirc_007907	0.450156	0.592155	0.308158	0.520401	-0.942304	1	1	ENSG00000138107	hsa_circ_0019749	ACTR1A
hsacirc_003970	0.450156	0.592155	0.308158	0.520401	-0.942304	1	1	ENSG00000185267	-	CDNF
hsacirc_030497	0.450156	0.592155	0.308158	0.520401	-0.942304	1	1	ENSG00000123066	-	MED13L
hsacirc_004608	0.450156	0.592155	0.308158	0.520401	-0.942304	1	1	ENSG00000090615	-	GOLGA3
hsacirc_009021	0.450156	0.592155	0.308158	0.520401	-0.942304	1	1	ENSG00000066084	-	DIP2B
hsacirc_006832	0.450156	0.592155	0.308158	0.520401	-0.942304	1	1	ENSG00000135457	-	TFCP2
hsacirc_028648	0.450156	0.592155	0.308158	0.520401	-0.942304	1	1	ENSG00000136114	hsa_circ_0008776	THSD1
hsacirc_004850	0.450156	0.592155	0.308158	0.520401	-0.942304	1	1	ENSG00000165379	-	LRFN5
hsacirc_027543	0.450156	0.592155	0.308158	0.520401	-0.942304	1	1	ENSG00000092439	-	TRPM7
hsacirc_022554	0.450156	0.592155	0.308158	0.520401	-0.942304	1	1	ENSG00000117899	-	MESD
hsacirc_031052	0.450156	0.592155	0.308158	0.520401	-0.942304	1	1	ENSG00000103222	hsa_circ_0009147	ABCC1
hsacirc_007283	0.450156	0.592155	0.308158	0.520401	-0.942304	1	1	ENSG00000140718	hsa_circ_0005802	FTO
hsacirc_028766	0.450156	0.592155	0.308158	0.520401	-0.942304	1	1	ENSG00000128487;ENSG00000263494	hsa_circ_0042438	SPECC1;-
hsacirc_001340	0.450156	0.592155	0.308158	0.520401	-0.942304	1	1	ENSG00000130856	hsa_circ_0047985	ZNF236
hsacirc_006922	0.450156	0.592155	0.308158	0.520401	-0.942304	1	1	ENSG00000266953;ENSG00000126249	-	-;PDCD2L
hsacirc_029719	0.450156	0.592155	0.308158	0.520401	-0.942304	1	1	ENSG00000105197	-	TIMM50
hsacirc_006874	0.450156	0.592155	0.308158	0.520401	-0.942304	1	1	ENSG00000130749	-	ZC3H4
hsacirc_027165	0.450156	0.592155	0.308158	0.520401	-0.942304	1	1	ENSG00000105053	-	VRK3
hsacirc_011752	0.450156	0.592155	0.308158	0.520401	-0.942304	1	1	ENSG00000115020	hsa_circ_0001096	PIKFYVE
hsacirc_019678	0.450156	0.592155	0.308158	0.520401	-0.942304	1	1	ENSG00000231312	hsa_circ_0054220	-
hsacirc_021800	0.450156	0.592155	0.308158	0.520401	-0.942304	1	1	ENSG00000100393	hsa_circ_0007297	EP300
hsacirc_023145	0.450156	0.592155	0.308158	0.520401	-0.942304	1	1	ENSG00000144645	hsa_circ_0064672	OSBPL10
hsacirc_003312	0.450156	0.592155	0.308158	0.520401	-0.942304	1	1	ENSG00000114302	hsa_circ_0065504	PRKAR2A
hsacirc_014528	0.450156	0.592155	0.308158	0.520401	-0.942304	1	1	ENSG00000131507	-	NDFIP1
hsacirc_023020	0.450156	0.592155	0.308158	0.520401	-0.942304	1	1	ENSG00000009413	hsa_circ_0002519	REV3L
hsacirc_007152	0.450156	0.592155	0.308158	0.520401	-0.942304	1	1	ENSG00000071462	hsa_circ_0005588	BUD23
hsacirc_028103	0.450156	0.592155	0.308158	0.520401	-0.942304	1	1	ENSG00000132549	-	VPS13B
hsacirc_022156	6.91021	9.08324	4.73718	0.521529	-0.93918	0.228039	1	ENSG00000107864	hsa_circ_0002435	CPEB3
hsacirc_018961	1.79713	2.36162	1.23263	0.521943	-0.938036	0.786105	1	ENSG00000106263	hsa_circ_0079171	EIF3B
hsacirc_017820	1.56713	2.0591	1.07517	0.522155	-0.937449	0.672933	1	ENSG00000114127	hsa_circ_0067619	XRN1
hsacirc_026034	2.69449	3.54004	1.84895	0.522296	-0.937061	0.734199	1	ENSG00000268790;ENSG00000214046	hsa_circ_0008262	-;SMIM7
hsacirc_007585	2.50678	3.29295	1.72061	0.522513	-0.936461	0.547281	1	ENSG00000100991	hsa_circ_0060038	TRPC4AP
hsacirc_000541	2.44747	3.21486	1.68008	0.522599	-0.936224	0.552388	1	ENSG00000150938	hsa_circ_0007741	CRIM1
hsacirc_028940	1.1005	1.4454	0.75561	0.52277	-0.935752	0.783287	1	ENSG00000160007	hsa_circ_0000943	ARHGAP35
hsacirc_016618	1.1005	1.4454	0.75561	0.52277	-0.935752	0.783287	1	ENSG00000100997	hsa_circ_0059660	ABHD12
hsacirc_008778	1.1005	1.4454	0.75561	0.52277	-0.935752	0.783287	1	ENSG00000167632	hsa_circ_0085705	TRAPPC9
hsacirc_015948	1.1005	1.4454	0.75561	0.52277	-0.935752	0.783287	1	ENSG00000106829	hsa_circ_0087305	TLE4
hsacirc_018469	2.24406	2.94733	1.54079	0.522774	-0.935739	0.647681	1	ENSG00000130783	hsa_circ_0007708	CCDC62
hsacirc_029160	1.64957	2.16573	1.13341	0.523341	-0.934177	0.658742	1	ENSG00000115760;ENSG00000274159	hsa_circ_0005544	BIRC6;-
hsacirc_013702	5.98958	7.86339	4.11578	0.52341	-0.933987	0.262658	1	ENSG00000110713	hsa_circ_0004146	NUP98
hsacirc_026154	0.896813	1.17731	0.616316	0.523494	-0.933754	0.884487	1	ENSG00000103222	-	ABCC1
hsacirc_029967	0.896813	1.17731	0.616316	0.523494	-0.933754	0.884487	1	ENSG00000084710	hsa_circ_0053015	EFR3B
hsacirc_010986	11.6372	15.2768	7.99768	0.523518	-0.933689	0.109357	1	NA	-	-
hsacirc_002136	1.34347	1.76247	0.924474	0.524534	-0.930893	0.790918	1	ENSG00000105339	hsa_circ_0085778	DENND3
hsacirc_010328	1.60297	2.10164	1.10429	0.525443	-0.928394	0.663387	1	ENSG00000156931	hsa_circ_0068376	VPS8
hsacirc_025288	1.54366	2.02356	1.06377	0.525692	-0.92771	0.749311	1	ENSG00000166377	hsa_circ_0048011	ATP9B
hsacirc_003265	1.45886	1.91219	1.00552	0.525848	-0.927283	0.783003	1	ENSG00000113615	hsa_circ_0073997	SEC24A
hsacirc_019106	2.67994	3.51094	1.84895	0.526625	-0.925153	0.659491	1	ENSG00000113300	hsa_circ_0008836	CNOT6
hsacirc_026156	1.33997	1.75547	0.924474	0.526625	-0.925153	0.79118	1	ENSG00000276234	hsa_circ_0043278	TADA2A
hsacirc_021210	0.893315	1.17031	0.616316	0.526625	-0.925153	0.884681	1	ENSG00000103047	hsa_circ_0002410	TANGO6
hsacirc_020414	0.893315	1.17031	0.616316	0.526625	-0.925153	0.884681	1	ENSG00000132383	hsa_circ_0000734	RPA1
hsacirc_009691	0.446657	0.585157	0.308158	0.526625	-0.925153	1	1	ENSG00000078369	-	GNB1
hsacirc_021133	0.446657	0.585157	0.308158	0.526625	-0.925153	1	1	ENSG00000122912	hsa_circ_0007778	SLC25A16
hsacirc_014353	0.446657	0.585157	0.308158	0.526625	-0.925153	1	1	ENSG00000078043	hsa_circ_0047585	PIAS2
hsacirc_001561	0.446657	0.585157	0.308158	0.526625	-0.925153	1	1	ENSG00000115760	-	BIRC6
hsacirc_003058	0.446657	0.585157	0.308158	0.526625	-0.925153	1	1	ENSG00000068878	-	PSME4
hsacirc_001421	0.446657	0.585157	0.308158	0.526625	-0.925153	1	1	ENSG00000005436	hsa_circ_0055370	GCFC2
hsacirc_017287	0.446657	0.585157	0.308158	0.526625	-0.925153	1	1	ENSG00000101191	hsa_circ_0061137	DIDO1
hsacirc_015354	0.446657	0.585157	0.308158	0.526625	-0.925153	1	1	ENSG00000134852;ENSG00000238585	hsa_circ_0069790	CLOCK;-
hsacirc_006929	0.446657	0.585157	0.308158	0.526625	-0.925153	1	1	ENSG00000120437	-	ACAT2
hsacirc_006923	0.446657	0.585157	0.308158	0.526625	-0.925153	1	1	ENSG00000083123	hsa_circ_0077162	BCKDHB
hsacirc_018723	0.446657	0.585157	0.308158	0.526625	-0.925153	1	1	ENSG00000136861	hsa_circ_0088284	CDK5RAP2
hsacirc_027373	0.446657	0.585157	0.308158	0.526625	-0.925153	1	1	ENSG00000136861	-	CDK5RAP2
hsacirc_021007	1.59947	2.09464	1.10429	0.527198	-0.923582	0.663732	1	ENSG00000128512	hsa_circ_0081973	DOCK4
hsacirc_014146	0.992227	1.29849	0.685963	0.528277	-0.920634	0.88778	1	ENSG00000102531	hsa_circ_0003717	FNDC3A
hsacirc_018201	3.82548	5.00588	2.64508	0.528395	-0.92031	0.424345	1	ENSG00000138600	-	SPPL2A
hsacirc_017931	3.6131	4.72717	2.49902	0.528651	-0.919612	0.603605	1	ENSG00000267360;ENSG00000245680	hsa_circ_0050777	-;ZNF585B
hsacirc_005670	1.33647	1.74847	0.924474	0.528732	-0.919391	0.791442	1	ENSG00000158092	hsa_circ_0067486	NCK1
hsacirc_028319	1.33647	1.74847	0.924474	0.528732	-0.919391	0.791442	1	ENSG00000156802;ENSG00000283172	hsa_circ_0085466	ATAD2;-
hsacirc_023180	0.94912	1.2414	0.65684	0.529113	-0.918354	0.881579	1	ENSG00000152818	-	UTRN
hsacirc_012963	7.18805	9.40087	4.97524	0.529232	-0.918028	0.194778	1	ENSG00000213995	hsa_circ_0030883	NAXD
hsacirc_018541	3.43463	4.49181	2.37745	0.529286	-0.917882	0.457738	1	ENSG00000084112	hsa_circ_0028090	SSH1
hsacirc_022488	3.93737	5.1486	2.72613	0.529489	-0.917326	0.417339	1	ENSG00000134697	-	GNL2
hsacirc_019039	0.889816	1.16332	0.616316	0.529792	-0.916501	0.884874	1	ENSG00000082269	-	FAM135A
hsacirc_011385	7.42746	9.7045	5.15042	0.530725	-0.913963	0.211263	1	ENSG00000196712	hsa_circ_0007542	NF1
hsacirc_016466	7.66027	10.0076	5.31297	0.530895	-0.913502	0.227738	1	ENSG00000123066	hsa_circ_0000441	MED13L
hsacirc_000615	3.34283	4.36645	2.3192	0.531142	-0.912831	0.525927	1	ENSG00000110090	hsa_circ_0005282	CPT1A
hsacirc_017653	1.44808	1.89065	1.00552	0.531841	-0.910933	0.783217	1	ENSG00000100239	-	PPP6R2
hsacirc_015039	1.6318	2.13019	1.13341	0.532073	-0.910304	0.660521	1	NA	-	-
hsacirc_010464	6.50024	8.48409	4.51639	0.532336	-0.909592	0.242962	1	ENSG00000135049	hsa_circ_0007351	AGTPBP1
hsacirc_011664	3.33583	4.35245	2.3192	0.53285	-0.908199	0.52641	1	ENSG00000144036	hsa_circ_0002864	EXOC6B
hsacirc_022653	0.886317	1.15632	0.616316	0.532999	-0.907796	0.90138	1	ENSG00000122912	hsa_circ_0018533	SLC25A16
hsacirc_016576	0.886317	1.15632	0.616316	0.532999	-0.907796	0.90138	1	ENSG00000175216;ENSG00000263540	hsa_circ_0004704	CKAP5;-
hsacirc_023952	0.886317	1.15632	0.616316	0.532999	-0.907796	0.90138	1	ENSG00000167792	-	NDUFV1
hsacirc_013727	0.886317	1.15632	0.616316	0.532999	-0.907796	0.90138	1	ENSG00000170456	hsa_circ_0025821	DENND5B
hsacirc_021004	0.886317	1.15632	0.616316	0.532999	-0.907796	0.90138	1	ENSG00000114491	hsa_circ_0006118	UMPS
hsacirc_009622	0.886317	1.15632	0.616316	0.532999	-0.907796	0.90138	1	ENSG00000151725	-	CENPU
hsacirc_008196	0.443158	0.578159	0.308158	0.532999	-0.907796	1	1	ENSG00000162885	hsa_circ_0017061	B3GALNT2
hsacirc_008666	0.443158	0.578159	0.308158	0.532999	-0.907796	1	1	ENSG00000203666	hsa_circ_0006983	EFCAB2
hsacirc_015504	0.443158	0.578159	0.308158	0.532999	-0.907796	1	1	ENSG00000148484	hsa_circ_0006577	RSU1
hsacirc_010304	0.443158	0.578159	0.308158	0.532999	-0.907796	1	1	ENSG00000123094	-	RASSF8
hsacirc_023979	0.443158	0.578159	0.308158	0.532999	-0.907796	1	1	ENSG00000029153	-	ARNTL2
hsacirc_030566	0.443158	0.578159	0.308158	0.532999	-0.907796	1	1	ENSG00000125107	-	CNOT1
hsacirc_015984	0.443158	0.578159	0.308158	0.532999	-0.907796	1	1	ENSG00000120063	hsa_circ_0045346	GNA13
hsacirc_020982	0.443158	0.578159	0.308158	0.532999	-0.907796	1	1	ENSG00000161542	-	PRPSAP1
hsacirc_017296	0.443158	0.578159	0.308158	0.532999	-0.907796	1	1	ENSG00000116005	hsa_circ_0055125	PCYOX1
hsacirc_011702	0.443158	0.578159	0.308158	0.532999	-0.907796	1	1	ENSG00000178950	-	GAK
hsacirc_028576	0.443158	0.578159	0.308158	0.532999	-0.907796	1	1	ENSG00000127419	hsa_circ_0068821	TMEM175
hsacirc_010681	0.443158	0.578159	0.308158	0.532999	-0.907796	1	1	ENSG00000038382	hsa_circ_0007833	TRIO
hsacirc_013686	0.443158	0.578159	0.308158	0.532999	-0.907796	1	1	ENSG00000196923	-	PDLIM7
hsacirc_019585	0.443158	0.578159	0.308158	0.532999	-0.907796	1	1	ENSG00000113441	-	LNPEP
hsacirc_001644	0.443158	0.578159	0.308158	0.532999	-0.907796	1	1	ENSG00000152818	hsa_circ_0078119	UTRN
hsacirc_002909	0.443158	0.578159	0.308158	0.532999	-0.907796	1	1	ENSG00000136247	-	ZDHHC4
hsacirc_008982	0.443158	0.578159	0.308158	0.532999	-0.907796	1	1	ENSG00000106723	-	SPIN1
hsacirc_004569	2.9864	3.8921	2.08069	0.534594	-0.903485	0.511649	1	ENSG00000171634	hsa_circ_0045431	BPTF
hsacirc_001078	2.12699	2.77188	1.4821	0.53469	-0.903225	0.594067	1	ENSG00000108510	hsa_circ_0002220	MED13
hsacirc_021935	2.26782	2.95433	1.58131	0.535253	-0.901707	0.645546	1	ENSG00000143919	-	CAMKMT
hsacirc_010088	2.9667	3.86411	2.06929	0.535516	-0.900999	0.500597	1	ENSG00000166471	hsa_circ_0021155	TMEM41B
hsacirc_009977	2.9667	3.86411	2.06929	0.535516	-0.900999	0.500597	1	ENSG00000168461	-	RAB31
hsacirc_023010	1.62453	2.11564	1.13341	0.535732	-0.900416	0.661247	1	ENSG00000080839	hsa_circ_0060228	RBL1
hsacirc_025491	1.44109	1.87665	1.00552	0.535807	-0.900214	0.783729	1	ENSG00000056586	hsa_circ_0006237	RC3H2
hsacirc_005415	3.18997	4.15319	2.22675	0.536155	-0.899278	0.53679	1	ENSG00000110713	hsa_circ_0002464	NUP98
hsacirc_024176	7.13203	9.28251	4.98156	0.536661	-0.897918	0.33835	1	ENSG00000049245	hsa_circ_0006354	VAMP3
hsacirc_027201	5.66691	7.37505	3.95876	0.536778	-0.897603	0.314383	1	ENSG00000101752	hsa_circ_0000835	MIB1
hsacirc_031240	0.997928	1.29849	0.697365	0.537058	-0.89685	0.89875	1	ENSG00000176148	-	TCP11L1
hsacirc_010077	0.997928	1.29849	0.697365	0.537058	-0.89685	0.89875	1	ENSG00000086598	hsa_circ_0000458	TMED2
hsacirc_017786	0.997928	1.29849	0.697365	0.537058	-0.89685	0.89875	1	ENSG00000006062	hsa_circ_0044171	MAP3K14
hsacirc_024525	0.997928	1.29849	0.697365	0.537058	-0.89685	0.89875	1	ENSG00000141458	-	NPC1
hsacirc_029270	0.997928	1.29849	0.697365	0.537058	-0.89685	0.89875	1	ENSG00000175387	-	SMAD2
hsacirc_023683	0.997928	1.29849	0.697365	0.537058	-0.89685	0.89875	1	ENSG00000146433	hsa_circ_0003345	TMEM181
hsacirc_021994	0.997928	1.29849	0.697365	0.537058	-0.89685	0.89875	1	ENSG00000184903	hsa_circ_0081963	IMMP2L
hsacirc_023453	0.498964	0.649246	0.348682	0.537058	-0.89685	1	1	ENSG00000196505	hsa_circ_0002233	GDAP2
hsacirc_003918	0.498964	0.649246	0.348682	0.537058	-0.89685	1	1	ENSG00000138347	-	MYPN
hsacirc_020330	0.498964	0.649246	0.348682	0.537058	-0.89685	1	1	ENSG00000100749	-	VRK1
hsacirc_017068	0.498964	0.649246	0.348682	0.537058	-0.89685	1	1	ENSG00000128928	hsa_circ_0004818	IVD
hsacirc_028942	0.498964	0.649246	0.348682	0.537058	-0.89685	1	1	ENSG00000173867;ENSG00000140543	hsa_circ_0036669	-;DET1
hsacirc_006789	0.498964	0.649246	0.348682	0.537058	-0.89685	1	1	ENSG00000103222	-	ABCC1
hsacirc_014248	0.498964	0.649246	0.348682	0.537058	-0.89685	1	1	ENSG00000140740	hsa_circ_0008434	UQCRC2
hsacirc_026993	0.498964	0.649246	0.348682	0.537058	-0.89685	1	1	ENSG00000215472;ENSG00000265681;ENSG00000271982	hsa_circ_0007956	RPL17-C18orf32;RPL17;-
hsacirc_005061	0.498964	0.649246	0.348682	0.537058	-0.89685	1	1	ENSG00000104805	-	NUCB1
hsacirc_026938	0.498964	0.649246	0.348682	0.537058	-0.89685	1	1	ENSG00000138398	hsa_circ_0004888	PPIG
hsacirc_009589	0.498964	0.649246	0.348682	0.537058	-0.89685	1	1	ENSG00000168385	-	SEPTIN2
hsacirc_009421	0.498964	0.649246	0.348682	0.537058	-0.89685	1	1	ENSG00000068878	-	PSME4
hsacirc_008696	0.498964	0.649246	0.348682	0.537058	-0.89685	1	1	ENSG00000109756	-	RAPGEF2
hsacirc_007506	0.498964	0.649246	0.348682	0.537058	-0.89685	1	1	ENSG00000153113	hsa_circ_0005153	CAST
hsacirc_028578	0.498964	0.649246	0.348682	0.537058	-0.89685	1	1	ENSG00000119402	-	FBXW2
hsacirc_025603	1.92008	2.49735	1.3428	0.537691	-0.89515	0.703925	1	ENSG00000152104	hsa_circ_0007015	PTPN14
hsacirc_025672	4.80976	6.25427	3.36525	0.538072	-0.894128	0.383672	1	ENSG00000113621	-	TXNDC15
hsacirc_019946	3.58043	4.65553	2.50534	0.538143	-0.893938	0.447767	1	ENSG00000163655	hsa_circ_0008929	GMPS
hsacirc_020649	2.81559	3.66067	1.97052	0.538296	-0.893529	0.581015	1	ENSG00000114978	-	MOB1A
hsacirc_025501	1.87697	2.44026	1.31368	0.538337	-0.89342	0.707911	1	ENSG00000172795	hsa_circ_0073607	DCP2
hsacirc_022724	2.89803	3.7673	2.02877	0.53852	-0.892927	0.5749	1	ENSG00000219545;ENSG00000283549	-	UMAD1;-
hsacirc_022385	2.31635	3.01087	1.62184	0.538662	-0.892548	0.641292	1	ENSG00000117054	hsa_circ_0008129	ACADM
hsacirc_003859	2.31635	3.01087	1.62184	0.538662	-0.892548	0.641292	1	ENSG00000175029	hsa_circ_0004875	CTBP2
hsacirc_001274	1.37801	1.79101	0.964998	0.5388	-0.892178	0.788354	1	ENSG00000066136	-	NFYC
hsacirc_023708	1.857	2.41171	1.30228	0.539981	-0.889021	0.709786	1	ENSG00000221838	hsa_circ_0081423	AP4M1
hsacirc_015943	2.55237	3.31449	1.79025	0.540129	-0.888624	0.543458	1	ENSG00000154114;ENSG00000285509	hsa_circ_0000365	TBCEL;TBCEL-TECTA
hsacirc_014884	4.12674	5.35849	2.89499	0.540263	-0.888266	0.539051	1	ENSG00000113643	hsa_circ_0009145	RARS1
hsacirc_015545	4.79577	6.22628	3.36525	0.540491	-0.887657	0.377061	1	ENSG00000127603	-	MACF1
hsacirc_023552	4.52098	5.86838	3.17358	0.540793	-0.88685	0.37783	1	ENSG00000010292;ENSG00000239002;ENSG00000276232	hsa_circ_0025148	NCAPD2;-;-
hsacirc_011012	7.41749	9.62586	5.20911	0.541158	-0.885878	0.265434	1	ENSG00000169398	hsa_circ_0085764	PTK2
hsacirc_001819	1.61375	2.09409	1.13341	0.541245	-0.885647	0.662319	1	ENSG00000113163	-	CERT1
hsacirc_029867	2.54888	3.3075	1.79025	0.541272	-0.885575	0.543749	1	ENSG00000143624	hsa_circ_0005964	INTS3
hsacirc_019169	0.934847	1.21285	0.65684	0.541566	-0.884792	0.882375	1	ENSG00000197548	hsa_circ_0002790	ATG7
hsacirc_023173	1.57092	2.03755	1.10429	0.54197	-0.883715	0.666539	1	ENSG00000148110	hsa_circ_0087582	MFSD14B
hsacirc_016519	6.70473	8.69509	4.71437	0.542188	-0.883135	0.263192	1	ENSG00000082898	-	XPO1
hsacirc_006054	1.9093	2.4758	1.3428	0.542371	-0.882648	0.704913	1	ENSG00000136709	hsa_circ_0056362	WDR33
hsacirc_019259	4.7271	6.12947	3.32473	0.542417	-0.882527	0.40717	1	ENSG00000186575	hsa_circ_0006752	NF2
hsacirc_027953	2.38829	3.0965	1.68008	0.542575	-0.882107	0.635252	1	ENSG00000082996	hsa_circ_0003502	RNF13
hsacirc_019703	3.01393	3.90665	2.12122	0.542976	-0.881039	0.496971	1	ENSG00000100034	hsa_circ_0062448	PPM1F
hsacirc_023692	4.21166	5.45868	2.96464	0.543106	-0.880694	0.445007	1	ENSG00000100462	hsa_circ_0002928	PRMT5
hsacirc_021433	7.5203	9.73949	5.30112	0.544291	-0.877549	0.208788	1	ENSG00000143401	hsa_circ_0004300	ANP32E
hsacirc_005879	7.02156	9.09024	4.95288	0.544857	-0.87605	0.27938	1	ENSG00000188917	hsa_circ_0004957	TRMT2B
hsacirc_028485	2.91609	3.77429	2.05789	0.545238	-0.875042	0.591538	1	ENSG00000115760	hsa_circ_0002408	BIRC6
hsacirc_004839	4.25697	5.50877	3.00517	0.545524	-0.874285	0.442463	1	ENSG00000165671	hsa_circ_0075157	NSD1
hsacirc_024736	1.80339	2.33363	1.27316	0.545569	-0.874166	0.714903	1	ENSG00000143442	hsa_circ_0002520	POGZ
hsacirc_010275	6.09919	7.89138	4.307	0.545785	-0.873596	0.25878	1	ENSG00000100030	hsa_circ_0004872	MAPK1
hsacirc_009322	1.50575	1.94774	1.06377	0.546156	-0.872616	0.828512	1	ENSG00000145555	hsa_circ_0072012	MYO10
hsacirc_024597	3.61367	4.67008	2.55727	0.547586	-0.868844	0.457067	1	ENSG00000128585	hsa_circ_0082415	MKLN1
hsacirc_024180	4.0333	5.21214	2.85447	0.547658	-0.868653	0.511709	1	ENSG00000172340	hsa_circ_0005688	SUCLG2
hsacirc_005909	0.92785	1.19886	0.65684	0.547888	-0.868047	0.882765	1	ENSG00000074266	hsa_circ_0008999	EED
hsacirc_014442	1.41954	1.83355	1.00552	0.548401	-0.866697	0.785304	1	ENSG00000079246	hsa_circ_0058182	XRCC5
hsacirc_011835	1.41954	1.83355	1.00552	0.548401	-0.866697	0.785304	1	ENSG00000106400	-	ZNHIT1
hsacirc_003477	1.36023	1.75547	0.964998	0.549709	-0.863259	0.789669	1	ENSG00000100201	hsa_circ_0001230	DDX17
hsacirc_018554	1.39956	1.80501	0.994121	0.550757	-0.860513	0.786767	1	ENSG00000035403	hsa_circ_0007797	VCL
hsacirc_013266	2.57641	3.32205	1.83078	0.5511	-0.859614	0.541475	1	ENSG00000033170	hsa_circ_0007163	FUT8
hsacirc_004108	1.84842	2.38317	1.31368	0.551233	-0.859266	0.710597	1	ENSG00000086189	hsa_circ_0072602	DIMT1
hsacirc_016402	1.90451	2.45481	1.35421	0.551654	-0.858164	0.705354	1	ENSG00000120519	-	SLC10A7
hsacirc_011225	1.51145	1.94774	1.07517	0.55201	-0.857234	0.826014	1	ENSG00000024048	hsa_circ_0076373	UBR2
hsacirc_020789	0.980156	1.26295	0.697365	0.552172	-0.856809	0.879844	1	ENSG00000163811	-	WDR43
hsacirc_014383	1.92736	2.4828	1.37193	0.552572	-0.855766	0.70326	1	ENSG00000115392	hsa_circ_0004435	FANCL
hsacirc_028673	0.963681	1.2414	0.685963	0.552572	-0.855766	0.880766	1	ENSG00000125257	hsa_circ_0030608	ABCC4
hsacirc_014496	3.71298	4.78089	2.64508	0.553262	-0.853966	0.487055	1	ENSG00000163781	hsa_circ_0008069	TOPBP1
hsacirc_026933	1.46835	1.89065	1.04605	0.553275	-0.853931	0.781735	1	ENSG00000156113	hsa_circ_0005967	KCNMA1
hsacirc_005358	4.91845	6.33236	3.50454	0.553434	-0.853516	0.377892	1	ENSG00000110713	hsa_circ_0020919	NUP98
hsacirc_017877	3.51312	4.52091	2.50534	0.554168	-0.851605	0.489824	1	ENSG00000140455	hsa_circ_0008153	USP3
hsacirc_023727	0.920575	1.18431	0.65684	0.554619	-0.850431	0.887042	1	ENSG00000118705	hsa_circ_0007746	RPN2
hsacirc_018249	6.86793	8.83026	4.90559	0.555543	-0.848029	0.258007	1	ENSG00000100068	hsa_circ_0006051	-
hsacirc_005994	1.44837	1.8621	1.03465	0.555633	-0.847795	0.783196	1	ENSG00000115239	hsa_circ_0002416	ASB3
hsacirc_030255	0.960182	1.2344	0.685963	0.555704	-0.84761	0.880961	1	ENSG00000174137	hsa_circ_0008150	FAM53A
hsacirc_022485	2.90972	3.73875	2.08069	0.556521	-0.845492	0.574049	1	ENSG00000204628;ENSG00000272296	hsa_circ_0075402	RACK1;-
hsacirc_004189	4.08854	5.25297	2.92412	0.55666	-0.845132	0.652887	1	ENSG00000143674	-	MAP3K21
hsacirc_000699	2.03084	2.60871	1.45297	0.55697	-0.844328	0.676747	1	ENSG00000158169	hsa_circ_0002769	FANCC
hsacirc_025226	2.25061	2.89079	1.61044	0.557091	-0.844014	0.786069	1	ENSG00000124459	-	ZNF45
hsacirc_003120	1.83415	2.35462	1.31368	0.557916	-0.841881	0.711953	1	ENSG00000008382	hsa_circ_0003999	MPND
hsacirc_004927	0.917076	1.17731	0.65684	0.557916	-0.841881	0.883364	1	ENSG00000120254	hsa_circ_0002697	MTHFD1L
hsacirc_001528	1.87376	2.40472	1.3428	0.558404	-0.840619	0.708211	1	ENSG00000196914	hsa_circ_0002955	ARHGEF12
hsacirc_030544	0.956683	1.2274	0.685963	0.558873	-0.839408	0.881157	1	ENSG00000149311	hsa_circ_0000356	ATM
hsacirc_000064	0.956683	1.2274	0.685963	0.558873	-0.839408	0.881157	1	ENSG00000107201;ENSG00000288684	hsa_circ_0004389	DDX58;-
hsacirc_029161	3.76049	4.82398	2.69701	0.559084	-0.838864	0.48401	1	ENSG00000110880	hsa_circ_0008081	CORO1C
hsacirc_006114	3.96961	5.09151	2.8477	0.559304	-0.838295	0.415385	1	ENSG00000157212	hsa_circ_0083078	PAXIP1
hsacirc_031005	7.80295	10.0076	5.59832	0.559408	-0.838026	0.274885	1	ENSG00000184178	hsa_circ_0002000	SCFD2
hsacirc_009603	5.04506	6.46864	3.62148	0.559852	-0.836883	0.487239	1	ENSG00000135540	hsa_circ_0006835	NHSL1
hsacirc_008653	5.39389	6.91052	3.87727	0.561067	-0.833754	0.334328	1	ENSG00000171793	hsa_circ_0011929	CTPS1
hsacirc_016531	4.08083	5.22613	2.93552	0.5617	-0.832129	0.523603	1	ENSG00000138081	hsa_circ_0006794	FBXO11
hsacirc_018369	0.969383	1.2414	0.697365	0.561757	-0.831982	0.880447	1	ENSG00000204120	hsa_circ_0003937	GIGYF2
hsacirc_029836	0.969383	1.2414	0.697365	0.561757	-0.831982	0.880447	1	ENSG00000177707	hsa_circ_0066776	NECTIN3
hsacirc_019261	0.969383	1.2414	0.697365	0.561757	-0.831982	0.880447	1	ENSG00000163539	-	CLASP2
hsacirc_025372	0.969383	1.2414	0.697365	0.561757	-0.831982	0.880447	1	ENSG00000071282	-	LMCD1
hsacirc_026688	0.969383	1.2414	0.697365	0.561757	-0.831982	0.880447	1	ENSG00000145293	hsa_circ_0003451	ENOPH1
hsacirc_016562	0.969383	1.2414	0.697365	0.561757	-0.831982	0.880447	1	ENSG00000197442	-	MAP3K5
hsacirc_015769	0.484691	0.6207	0.348682	0.561757	-0.831982	1	1	ENSG00000245532	-	-
hsacirc_001130	0.484691	0.6207	0.348682	0.561757	-0.831982	1	1	ENSG00000149262	hsa_circ_0023746	INTS4
hsacirc_025978	0.484691	0.6207	0.348682	0.561757	-0.831982	1	1	ENSG00000256861;ENSG00000139719	hsa_circ_0029054	-;VPS33A
hsacirc_017252	0.484691	0.6207	0.348682	0.561757	-0.831982	1	1	ENSG00000136141	-	LRCH1
hsacirc_023666	0.484691	0.6207	0.348682	0.561757	-0.831982	1	1	ENSG00000164347	-	GFM2
hsacirc_000022	0.484691	0.6207	0.348682	0.561757	-0.831982	1	1	ENSG00000119522	-	DENND1A
hsacirc_010695	5.08982	6.51763	3.66201	0.561862	-0.831713	0.439221	1	ENSG00000112290	-	WASF1
hsacirc_004999	10.0828	12.9054	7.26024	0.562575	-0.829883	0.160498	1	ENSG00000136243	hsa_circ_0001683	NUP42
hsacirc_015209	1.47721	1.89065	1.06377	0.562648	-0.829696	0.781085	1	ENSG00000109586	-	GALNT7
hsacirc_013620	3.27564	4.19155	2.35973	0.562973	-0.828863	0.775512	1	ENSG00000134900	hsa_circ_0008881	TPP2
hsacirc_004197	1.87946	2.40472	1.35421	0.563146	-0.82842	0.707678	1	ENSG00000130309	hsa_circ_0007751	COLGALT1
hsacirc_022240	4.07383	5.21214	2.93552	0.563208	-0.82826	0.509374	1	ENSG00000121775	hsa_circ_0003601	TMEM39B
hsacirc_023567	6.90297	8.83026	4.97569	0.563481	-0.827561	0.316439	1	ENSG00000139154	hsa_circ_0005257	AEBP2
hsacirc_011704	2.77306	3.54648	1.99964	0.563838	-0.826646	0.58425	1	ENSG00000103319	hsa_circ_0038487	EEF2K
hsacirc_017862	1.45057	1.8551	1.04605	0.563876	-0.82655	0.783035	1	ENSG00000119844	hsa_circ_0001021	AFTPH
hsacirc_030297	5.76331	7.37032	4.1563	0.563924	-0.826426	0.343409	1	ENSG00000068878	hsa_circ_0054547	PSME4
hsacirc_024438	2.09523	2.67925	1.51122	0.564047	-0.826113	0.61789	1	ENSG00000196876	-	SCN8A
hsacirc_013008	1.37829	1.76247	0.994121	0.56405	-0.826104	0.788332	1	ENSG00000146963;ENSG00000269955	-	LUC7L2;FMC1-LUC7L2
hsacirc_017616	4.60914	5.89355	3.32473	0.564129	-0.825902	0.648506	1	ENSG00000038382	hsa_circ_0005323	TRIO
hsacirc_025013	0.910078	1.16332	0.65684	0.564628	-0.824628	0.883753	1	ENSG00000138363	hsa_circ_0058061	ATIC
hsacirc_001153	0.965884	1.2344	0.697365	0.564941	-0.823827	0.880643	1	ENSG00000196526	hsa_circ_0069137	AFAP1
hsacirc_010676	2.75337	3.51849	1.98824	0.565083	-0.823464	0.628125	1	ENSG00000129566	hsa_circ_0031114	TEP1
hsacirc_015128	6.07557	7.76265	4.38849	0.565334	-0.822824	0.566271	1	ENSG00000187240	hsa_circ_0024143	DYNC2H1
hsacirc_008153	11.4269	14.599	8.2548	0.565436	-0.822565	0.179072	1	ENSG00000130584	hsa_circ_0002805	ZBTB46
hsacirc_003369	4.04686	5.1696	2.92412	0.565637	-0.822051	0.510924	1	ENSG00000110756	hsa_circ_0000279	HPS5
hsacirc_000709	4.73716	6.05083	3.4235	0.565789	-0.821663	0.406668	1	ENSG00000095261	hsa_circ_0088293	PSMD5
hsacirc_027977	1.44708	1.8481	1.04605	0.566011	-0.821098	0.783291	1	ENSG00000166266	hsa_circ_0005580	CUL5
hsacirc_020537	1.39099	1.77646	1.00552	0.566025	-0.821062	0.827839	1	ENSG00000140836	hsa_circ_0007511	ZFHX3
hsacirc_007586	6.07054	7.75258	4.38849	0.566069	-0.820951	0.390304	1	ENSG00000066422	hsa_circ_0003179	ZBTB11
hsacirc_004355	4.38722	5.60085	3.17358	0.566625	-0.819533	0.435397	1	ENSG00000087470	hsa_circ_0025853	DNM1L
hsacirc_016372	4.03986	5.1556	2.92412	0.567173	-0.81814	0.511329	1	ENSG00000177302	hsa_circ_0008652	TOP3A
hsacirc_009462	3.36203	4.28836	2.43569	0.567977	-0.816095	0.524608	1	ENSG00000115825	hsa_circ_0054126	PRKD3
hsacirc_030432	0.906579	1.15632	0.65684	0.568045	-0.815923	0.886295	1	ENSG00000166435	-	XRRA1
hsacirc_023771	0.906579	1.15632	0.65684	0.568045	-0.815923	0.886295	1	ENSG00000221838	hsa_circ_0004312	AP4M1
hsacirc_025912	1.92477	2.45481	1.39473	0.568162	-0.815625	0.705743	1	ENSG00000134278	hsa_circ_0000829	SPIRE1
hsacirc_022787	0.962385	1.2274	0.697365	0.568162	-0.815625	0.880838	1	ENSG00000143674	hsa_circ_0016997	MAP3K21
hsacirc_008100	0.962385	1.2274	0.697365	0.568162	-0.815625	0.880838	1	ENSG00000107518	-	ATRNL1
hsacirc_022157	0.962385	1.2274	0.697365	0.568162	-0.815625	0.880838	1	ENSG00000092108	hsa_circ_0008046	SCFD1
hsacirc_005510	0.962385	1.2274	0.697365	0.568162	-0.815625	0.880838	1	ENSG00000108671	hsa_circ_0006129	PSMD11
hsacirc_010229	0.962385	1.2274	0.697365	0.568162	-0.815625	0.880838	1	ENSG00000129187	-	DCTD
hsacirc_007919	0.962385	1.2274	0.697365	0.568162	-0.815625	0.880838	1	ENSG00000163697	-	APBB2
hsacirc_001891	0.962385	1.2274	0.697365	0.568162	-0.815625	0.880838	1	ENSG00000273217;ENSG00000217128	hsa_circ_0009030	-;FNIP1
hsacirc_019008	0.481192	0.613702	0.348682	0.568162	-0.815625	1	1	ENSG00000169696	hsa_circ_0046290	ASPSCR1
hsacirc_017696	3.87239	4.93761	2.80718	0.56853	-0.814691	0.477086	1	ENSG00000145996	hsa_circ_0008086	CDKAL1
hsacirc_025970	14.2393	18.1553	10.3232	0.568605	-0.814502	0.225144	1	ENSG00000105926	hsa_circ_0079619	MPP6
hsacirc_015650	0.94591	1.20586	0.685963	0.568859	-0.813856	0.881759	1	ENSG00000151414	hsa_circ_0006267	NEK7
hsacirc_027167	5.16441	6.57945	3.74937	0.569861	-0.811318	0.377106	1	ENSG00000124201	hsa_circ_0004254	ZNFX1
hsacirc_028035	2.34288	2.98287	1.70289	0.570888	-0.80872	0.639028	1	ENSG00000048707	hsa_circ_0007677	VPS13D
hsacirc_018841	2.65429	3.37858	1.93	0.571244	-0.807821	0.670625	1	ENSG00000142875	-	PRKACB
hsacirc_004211	1.91749	2.44026	1.39473	0.57155	-0.807048	0.704161	1	ENSG00000132170	-	PPARG
hsacirc_024729	2.89924	3.68866	2.10982	0.571974	-0.805979	0.574812	1	ENSG00000078618	hsa_circ_0007430	NRDC
hsacirc_023830	0.998216	1.26995	0.726487	0.572062	-0.805757	0.878833	1	ENSG00000185420	hsa_circ_0005034	SMYD3
hsacirc_018623	3.28152	4.17418	2.38885	0.572292	-0.805177	0.530206	1	ENSG00000122507	hsa_circ_0003162	BBS9
hsacirc_009552	18.4501	23.4679	13.4322	0.572366	-0.80499	0.138327	1	ENSG00000133393	hsa_circ_0003349	CEP20
hsacirc_009591	5.49072	6.98216	3.99929	0.572787	-0.80393	0.397481	1	ENSG00000086758	hsa_circ_0003732	HUWE1
hsacirc_027422	1.3805	1.75547	1.00552	0.572794	-0.803911	0.78817	1	ENSG00000164615	hsa_circ_0003154	CAMLG
hsacirc_003960	1.93713	2.46181	1.41245	0.573745	-0.801518	0.702373	1	ENSG00000236349	-	-
hsacirc_007945	6.08178	7.72822	4.43534	0.573915	-0.801092	0.323884	1	ENSG00000078902	hsa_circ_0008301	TOLLIP
hsacirc_027050	3.53012	4.48481	2.57543	0.574257	-0.80023	0.561196	1	ENSG00000143353	-	LYPLAL1
hsacirc_024051	2.87576	3.65311	2.09841	0.574418	-0.799828	0.576532	1	ENSG00000123094	-	RASSF8
hsacirc_006639	2.22191	2.82197	1.62184	0.574718	-0.799074	0.737459	1	ENSG00000181163	-	NPM1
hsacirc_006261	5.38222	6.83525	3.92919	0.574842	-0.798762	0.387567	1	ENSG00000178691	hsa_circ_0042986	SUZ12
hsacirc_004785	1.89402	2.40472	1.38333	0.575256	-0.797723	0.706324	1	ENSG00000150760	hsa_circ_0020462	DOCK1
hsacirc_017702	9.82085	12.4688	7.17287	0.575264	-0.797703	0.205193	1	ENSG00000112159	hsa_circ_0001619	MDN1
hsacirc_018217	1.87782	2.38372	1.37193	0.575539	-0.797014	0.707831	1	ENSG00000137513	hsa_circ_0023814	NARS2
hsacirc_031154	9.40871	11.9413	6.87611	0.575826	-0.796296	0.218436	1	ENSG00000156017;ENSG00000278040	hsa_circ_0004189	CARNMT1;-
hsacirc_025138	3.76835	4.78144	2.75525	0.576239	-0.79526	0.483513	1	ENSG00000124571	hsa_circ_0076560	XPO5
hsacirc_024862	1.907	2.41927	1.39473	0.57651	-0.794583	0.713344	1	ENSG00000086666	hsa_circ_0000642	ZFAND6
hsacirc_021786	6.60965	8.38335	4.83595	0.576851	-0.793729	0.532148	1	ENSG00000138311;ENSG00000285837	hsa_circ_0003658	ZNF365;-
hsacirc_015026	1.96946	2.49735	1.44157	0.577241	-0.792755	0.699472	1	ENSG00000170448	hsa_circ_0069655	NFXL1
hsacirc_017800	2.15883	2.73634	1.58131	0.577895	-0.791122	0.742334	1	ENSG00000115484	-	CCT4
hsacirc_024616	0.951611	1.20586	0.697365	0.578315	-0.790073	0.88144	1	ENSG00000111731	hsa_circ_0008769	C2CD5
hsacirc_024686	1.84742	2.34063	1.35421	0.578565	-0.789448	0.710692	1	ENSG00000254860	-	-
hsacirc_020876	3.60776	4.57044	2.64508	0.578736	-0.789022	0.556203	1	ENSG00000038382	hsa_circ_0003474	TRIO
hsacirc_021896	3.51263	4.44982	2.57543	0.578773	-0.788931	0.649252	1	ENSG00000211460	hsa_circ_0002847	TSN
hsacirc_003538	1.68113	2.12963	1.23263	0.5788	-0.788863	0.830742	1	ENSG00000137770	hsa_circ_0007705	CTDSPL2
hsacirc_028467	6.32413	8.0103	4.63796	0.579	-0.788366	0.28003	1	ENSG00000197050;ENSG00000267672	-	ZNF420;-
hsacirc_016979	0.935136	1.18431	0.685963	0.579209	-0.787844	0.885187	1	ENSG00000175471	hsa_circ_0008417	MCTP1
hsacirc_022472	2.36094	2.98987	1.73201	0.579292	-0.787636	0.637511	1	ENSG00000221838	hsa_circ_0081426	AP4M1
hsacirc_004437	4.34998	5.50822	3.19175	0.579453	-0.787237	0.535154	1	ENSG00000113360	hsa_circ_0004599	DROSHA
hsacirc_029192	1.37	1.73448	1.00552	0.579727	-0.786554	0.826876	1	ENSG00000064102	hsa_circ_0025693	INTS13
hsacirc_017338	1.44866	1.83355	1.06377	0.580167	-0.78546	0.783175	1	ENSG00000131374	hsa_circ_0002047	TBC1D5
hsacirc_016341	1.86705	2.36217	1.37193	0.580789	-0.783913	0.70884	1	ENSG00000123505	hsa_circ_0004115	AMD1
hsacirc_011944	5.64443	7.13888	4.14998	0.581321	-0.782593	0.396296	1	ENSG00000124789	hsa_circ_0075740	NUP153
hsacirc_023591	3.27288	4.13919	2.40657	0.581411	-0.78237	0.530817	1	ENSG00000108094	hsa_circ_0000234	CUL2
hsacirc_004267	2.84434	3.59658	2.09209	0.581691	-0.781676	0.587317	1	ENSG00000132824	hsa_circ_0060491	SERINC3
hsacirc_014406	1.89622	2.39772	1.39473	0.581691	-0.781676	0.70612	1	ENSG00000183077	hsa_circ_0045881	AFMID
hsacirc_000150	0.948112	1.19886	0.697365	0.581691	-0.781676	0.881636	1	ENSG00000077549	-	CAPZB
hsacirc_006718	0.948112	1.19886	0.697365	0.581691	-0.781676	0.881636	1	ENSG00000286001;ENSG00000249915;ENSG00000288622	-	-;PDCD6;PDCD6-AHRR
hsacirc_014423	0.948112	1.19886	0.697365	0.581691	-0.781676	0.881636	1	ENSG00000146426	hsa_circ_0005685	TIAM2
hsacirc_026009	1.02705	1.29849	0.75561	0.581914	-0.781123	0.896932	1	ENSG00000134698	-	AGO4
hsacirc_003053	1.02705	1.29849	0.75561	0.581914	-0.781123	0.896932	1	ENSG00000153933	-	DGKE
hsacirc_021117	1.02705	1.29849	0.75561	0.581914	-0.781123	0.896932	1	ENSG00000164253	hsa_circ_0001498	WDR41
hsacirc_009459	1.02705	1.29849	0.75561	0.581914	-0.781123	0.896932	1	ENSG00000198087	-	CD2AP
hsacirc_019921	1.02705	1.29849	0.75561	0.581914	-0.781123	0.896932	1	ENSG00000112237	-	CCNC
hsacirc_022881	1.02705	1.29849	0.75561	0.581914	-0.781123	0.896932	1	ENSG00000023287	hsa_circ_0084501	RB1CC1
hsacirc_009814	0.513525	0.649246	0.377805	0.581914	-0.781123	1	1	ENSG00000136628	-	EPRS1
hsacirc_012923	0.513525	0.649246	0.377805	0.581914	-0.781123	1	1	ENSG00000089022	hsa_circ_0005985	MAPKAPK5
hsacirc_030621	0.513525	0.649246	0.377805	0.581914	-0.781123	1	1	ENSG00000172915	hsa_circ_0029974	NBEA
hsacirc_005526	0.513525	0.649246	0.377805	0.581914	-0.781123	1	1	ENSG00000020577	-	SAMD4A
hsacirc_025307	0.513525	0.649246	0.377805	0.581914	-0.781123	1	1	ENSG00000103047;ENSG00000244378	-	TANGO6;-
hsacirc_023588	0.513525	0.649246	0.377805	0.581914	-0.781123	1	1	ENSG00000170832	-	USP32
hsacirc_004827	0.513525	0.649246	0.377805	0.581914	-0.781123	1	1	ENSG00000051382	-	PIK3CB
hsacirc_001638	0.513525	0.649246	0.377805	0.581914	-0.781123	1	1	ENSG00000114316	-	USP4
hsacirc_026894	0.513525	0.649246	0.377805	0.581914	-0.781123	1	1	ENSG00000144736	hsa_circ_0066540	SHQ1
hsacirc_005488	0.513525	0.649246	0.377805	0.581914	-0.781123	1	1	ENSG00000163683	-	SMIM14
hsacirc_027900	0.513525	0.649246	0.377805	0.581914	-0.781123	1	1	ENSG00000039123	-	MTREX
hsacirc_001673	0.513525	0.649246	0.377805	0.581914	-0.781123	1	1	ENSG00000009413	-	REV3L
hsacirc_004350	0.513525	0.649246	0.377805	0.581914	-0.781123	1	1	ENSG00000156787;ENSG00000253463	-	TBC1D31;-
hsacirc_002179	0.513525	0.649246	0.377805	0.581914	-0.781123	1	1	ENSG00000288602;ENSG00000104205	-	C8orf44-SGK3;SGK3
hsacirc_012067	0.513525	0.649246	0.377805	0.581914	-0.781123	1	1	ENSG00000160447	hsa_circ_0088904	PKN3
hsacirc_005623	0.513525	0.649246	0.377805	0.581914	-0.781123	1	1	ENSG00000196363	-	WDR5
hsacirc_014568	0.513525	0.649246	0.377805	0.581914	-0.781123	1	1	ENSG00000137073;ENSG00000238886	hsa_circ_0004774	UBAP2;-
hsacirc_003759	3.19158	4.03483	2.34833	0.582014	-0.780874	0.605974	1	ENSG00000170571	hsa_circ_0001481	EMB
hsacirc_023652	1.25602	1.58757	0.924474	0.58232	-0.780117	0.923393	1	ENSG00000197818	hsa_circ_0006359	SLC9A8
hsacirc_010993	1.44516	1.82656	1.06377	0.58239	-0.779944	0.783431	1	ENSG00000084112	hsa_circ_0028088	SSH1
hsacirc_002756	4.67285	5.90448	3.44122	0.582814	-0.778891	0.461347	1	ENSG00000135049	hsa_circ_0087391	AGTPBP1
hsacirc_024123	3.17188	4.00684	2.33692	0.583234	-0.777853	0.60729	1	ENSG00000031003	hsa_circ_0007235	FAM13B
hsacirc_017911	4.84224	6.11492	3.56956	0.583745	-0.776589	0.491215	1	ENSG00000127022	hsa_circ_0002051	CANX
hsacirc_025872	1.87625	2.36917	1.38333	0.583887	-0.77624	0.707978	1	ENSG00000070614	hsa_circ_0001986	NDST1
hsacirc_026660	1.45814	1.84111	1.07517	0.58398	-0.776008	0.782482	1	ENSG00000077549	-	CAPZB
hsacirc_028964	10.8151	13.6548	7.97532	0.584067	-0.775793	0.279159	1	ENSG00000138032;ENSG00000285542	hsa_circ_0009062	PPM1B;-
hsacirc_004776	5.08368	6.418	3.74937	0.584197	-0.775473	0.427662	1	ENSG00000173715	hsa_circ_0023033	C11orf80
hsacirc_017746	1.85977	2.34762	1.37193	0.584389	-0.775	0.709524	1	ENSG00000113163	hsa_circ_0007350	CERT1
hsacirc_000160	2.36314	2.98287	1.74341	0.584474	-0.774789	0.637327	1	ENSG00000078902	hsa_circ_0020766	TOLLIP
hsacirc_012201	14.5577	18.3739	10.7415	0.584609	-0.774455	0.198745	1	ENSG00000197386	hsa_circ_0001392	HTT
hsacirc_004748	1.44166	1.81956	1.06377	0.584629	-0.774406	0.783687	1	ENSG00000135837	hsa_circ_0003942	CEP350
hsacirc_027141	1.40206	1.76947	1.03465	0.584722	-0.774178	0.786585	1	ENSG00000163655	hsa_circ_0002832	GMPS
hsacirc_008488	0.944613	1.19186	0.697365	0.585106	-0.77323	0.881831	1	ENSG00000132952	hsa_circ_0005874	USPL1
hsacirc_016422	0.944613	1.19186	0.697365	0.585106	-0.77323	0.881831	1	ENSG00000134070	-	IRAK2
hsacirc_010924	0.983944	1.2414	0.726487	0.585216	-0.772959	0.879632	1	ENSG00000251562;ENSG00000278217	hsa_circ_0004287	-;-
hsacirc_002130	0.983944	1.2414	0.726487	0.585216	-0.772959	0.879632	1	ENSG00000067182	hsa_circ_0025128	TNFRSF1A
hsacirc_011637	0.928138	1.17031	0.685963	0.586136	-0.770693	0.882749	1	ENSG00000285053;ENSG00000284770	hsa_circ_0007247	TBCE;TBCE
hsacirc_002517	0.928138	1.17031	0.685963	0.586136	-0.770693	0.882749	1	ENSG00000138095	-	LRPPRC
hsacirc_025556	0.928138	1.17031	0.685963	0.586136	-0.770693	0.882749	1	ENSG00000144681	hsa_circ_0064807	STAC
hsacirc_016293	0.928138	1.17031	0.685963	0.586136	-0.770693	0.882749	1	ENSG00000164074	hsa_circ_0070930	ABHD18
hsacirc_019176	0.928138	1.17031	0.685963	0.586136	-0.770693	0.882749	1	ENSG00000164535	hsa_circ_0006093	DAGLB
hsacirc_010435	2.24917	2.83597	1.66236	0.586171	-0.770606	0.73541	1	ENSG00000164828	hsa_circ_0079074	SUN1
hsacirc_010623	8.64225	10.8964	6.38814	0.586263	-0.770379	0.26829	1	ENSG00000031003	hsa_circ_0074069	FAM13B
hsacirc_009375	0.980445	1.2344	0.726487	0.588534	-0.764803	0.879828	1	ENSG00000004897	hsa_circ_0044234	CDC27
hsacirc_022272	1.92128	2.41871	1.42385	0.588682	-0.764439	0.703815	1	ENSG00000170248	hsa_circ_0064802	PDCD6IP
hsacirc_000073	0.940837	1.18431	0.697365	0.588837	-0.76406	0.898611	1	ENSG00000078369	-	GNB1
hsacirc_031423	0.940837	1.18431	0.697365	0.588837	-0.76406	0.898611	1	ENSG00000149527	-	PLCH2
hsacirc_026822	0.940837	1.18431	0.697365	0.588837	-0.76406	0.898611	1	ENSG00000131697	hsa_circ_0009472	NPHP4
hsacirc_013598	0.940837	1.18431	0.697365	0.588837	-0.76406	0.898611	1	ENSG00000256861;ENSG00000139719	-	-;VPS33A
hsacirc_003766	0.940837	1.18431	0.697365	0.588837	-0.76406	0.898611	1	ENSG00000103047	hsa_circ_0002750	TANGO6
hsacirc_015518	0.940837	1.18431	0.697365	0.588837	-0.76406	0.898611	1	ENSG00000079246	hsa_circ_0058175	XRCC5
hsacirc_021989	0.470419	0.592155	0.348682	0.588837	-0.76406	1	1	ENSG00000095564	-	BTAF1
hsacirc_013335	0.470419	0.592155	0.348682	0.588837	-0.76406	1	1	ENSG00000110367	hsa_circ_0024495	DDX6
hsacirc_005913	0.470419	0.592155	0.348682	0.588837	-0.76406	1	1	ENSG00000130313	hsa_circ_0049997	PGLS
hsacirc_001515	0.470419	0.592155	0.348682	0.588837	-0.76406	1	1	ENSG00000057935	hsa_circ_0054263	MTA3
hsacirc_004175	0.470419	0.592155	0.348682	0.588837	-0.76406	1	1	ENSG00000198380	hsa_circ_0005595	GFPT1
hsacirc_018741	0.470419	0.592155	0.348682	0.588837	-0.76406	1	1	ENSG00000132824	-	SERINC3
hsacirc_002734	0.470419	0.592155	0.348682	0.588837	-0.76406	1	1	ENSG00000130699	-	TAF4
hsacirc_026872	0.470419	0.592155	0.348682	0.588837	-0.76406	1	1	ENSG00000183741	-	CBX6
hsacirc_011461	0.470419	0.592155	0.348682	0.588837	-0.76406	1	1	ENSG00000181467	-	RAP2B
hsacirc_012477	0.470419	0.592155	0.348682	0.588837	-0.76406	1	1	ENSG00000273217;ENSG00000217128	-	-;FNIP1
hsacirc_015186	0.470419	0.592155	0.348682	0.588837	-0.76406	1	1	ENSG00000154124	-	OTULIN
hsacirc_003950	0.470419	0.592155	0.348682	0.588837	-0.76406	1	1	ENSG00000104375	-	STK3
hsacirc_009399	0.470419	0.592155	0.348682	0.588837	-0.76406	1	1	ENSG00000011454	-	RABGAP1
hsacirc_010285	0.470419	0.592155	0.348682	0.588837	-0.76406	1	1	ENSG00000127191	hsa_circ_0089600	TRAF2
hsacirc_001341	1.43467	1.80556	1.06377	0.589161	-0.763266	0.784198	1	ENSG00000198121	hsa_circ_0087961	LPAR1
hsacirc_000875	2.69639	3.39313	1.99964	0.589321	-0.762875	0.667671	1	ENSG00000142599;ENSG00000221083	hsa_circ_0009581	RERE;-
hsacirc_016213	1.43439	1.80501	1.06377	0.589342	-0.762823	0.784218	1	ENSG00000197603	hsa_circ_0072210	CPLANE1
hsacirc_008718	0.924639	1.16332	0.685963	0.589662	-0.76204	0.882944	1	ENSG00000175054	-	ATR
hsacirc_013184	3.76678	4.73779	2.79578	0.590102	-0.760965	0.515786	1	ENSG00000172456	hsa_circ_0000075	FGGY
hsacirc_000920	3.29664	4.14619	2.4471	0.590203	-0.760716	0.529141	1	ENSG00000126261	hsa_circ_0008037	UBA2
hsacirc_018819	3.10695	3.9061	2.3078	0.59082	-0.759208	0.714707	1	ENSG00000149177	-	PTPRJ
hsacirc_021121	1.44736	1.81956	1.07517	0.590896	-0.759024	0.78327	1	ENSG00000137513	hsa_circ_0023812	NARS2
hsacirc_010756	5.17561	6.50308	3.84814	0.591742	-0.75696	0.534969	1	ENSG00000198839	hsa_circ_0001739	ZNF277
hsacirc_011300	0.976946	1.2274	0.726487	0.591889	-0.756601	0.880024	1	ENSG00000152683	hsa_circ_0005695	SLC30A6
hsacirc_023315	9.12159	11.46	6.78321	0.591905	-0.756562	0.205732	1	ENSG00000173406;ENSG00000162600	hsa_circ_0002316	DAB1;OMA1
hsacirc_020741	0.937338	1.17731	0.697365	0.592337	-0.75551	0.882237	1	ENSG00000188554	hsa_circ_0043975	NBR1
hsacirc_015683	3.60298	4.52035	2.68561	0.594114	-0.751187	0.556506	1	ENSG00000166377	-	ATP9B
hsacirc_023899	3.60298	4.52035	2.68561	0.594114	-0.751187	0.556506	1	ENSG00000172197	-	MBOAT1
hsacirc_021026	2.37743	2.98232	1.77253	0.594348	-0.750621	0.696206	1	ENSG00000146350	-	TBC1D32
hsacirc_028907	3.69489	4.63453	2.75525	0.594505	-0.750239	0.550787	1	ENSG00000163946	hsa_circ_0001314	TASOR
hsacirc_018734	1.29406	1.62311	0.964998	0.594535	-0.750166	0.931121	1	ENSG00000096060	hsa_circ_0076157	FKBP5
hsacirc_003390	8.32222	10.4366	6.20787	0.59482	-0.749476	0.254774	1	ENSG00000142627	hsa_circ_0005240	EPHA2
hsacirc_000575	1.01278	1.26995	0.75561	0.594994	-0.749054	0.878018	1	ENSG00000127804	-	METTL16
hsacirc_030151	1.01278	1.26995	0.75561	0.594994	-0.749054	0.878018	1	ENSG00000114268;ENSG00000278799	-	PFKFB4;-
hsacirc_026713	6.49291	8.13848	4.84735	0.595609	-0.747563	0.338717	1	ENSG00000109618	hsa_circ_0069340	SEPSECS
hsacirc_007825	1.23825	1.55203	0.924474	0.595656	-0.74745	0.922678	1	ENSG00000156502	hsa_circ_0018600	SUPV3L1
hsacirc_030018	0.933839	1.17031	0.697365	0.595879	-0.746909	0.882432	1	ENSG00000136643	hsa_circ_0005841	RPS6KC1
hsacirc_030951	0.933839	1.17031	0.697365	0.595879	-0.746909	0.882432	1	ENSG00000110756	hsa_circ_0021424	HPS5
hsacirc_030953	0.933839	1.17031	0.697365	0.595879	-0.746909	0.882432	1	ENSG00000105486	hsa_circ_0051732	LIG1
hsacirc_010849	0.933839	1.17031	0.697365	0.595879	-0.746909	0.882432	1	ENSG00000138029	hsa_circ_0053083	HADHB
hsacirc_028258	0.46692	0.585157	0.348682	0.595879	-0.746909	1	1	ENSG00000084652	hsa_circ_0003238	TXLNA
hsacirc_004939	0.46692	0.585157	0.348682	0.595879	-0.746909	1	1	ENSG00000148498	-	PARD3
hsacirc_003870	0.46692	0.585157	0.348682	0.595879	-0.746909	1	1	ENSG00000171988	hsa_circ_0018460	JMJD1C
hsacirc_028075	0.46692	0.585157	0.348682	0.595879	-0.746909	1	1	ENSG00000122966	hsa_circ_0003477	CIT
hsacirc_010930	0.46692	0.585157	0.348682	0.595879	-0.746909	1	1	ENSG00000102710	-	SUPT20H
hsacirc_015165	0.46692	0.585157	0.348682	0.595879	-0.746909	1	1	ENSG00000137842	hsa_circ_0008575	TMEM62
hsacirc_026803	0.46692	0.585157	0.348682	0.595879	-0.746909	1	1	ENSG00000173757	-	STAT5B
hsacirc_019762	0.46692	0.585157	0.348682	0.595879	-0.746909	1	1	ENSG00000014641	-	MDH1
hsacirc_010566	0.46692	0.585157	0.348682	0.595879	-0.746909	1	1	ENSG00000144026	-	ZNF514
hsacirc_021513	0.46692	0.585157	0.348682	0.595879	-0.746909	1	1	ENSG00000197548	-	ATG7
hsacirc_003449	0.46692	0.585157	0.348682	0.595879	-0.746909	1	1	ENSG00000177694	hsa_circ_0068032	NAALADL2
hsacirc_001403	0.46692	0.585157	0.348682	0.595879	-0.746909	1	1	ENSG00000198589	hsa_circ_0071243	LRBA
hsacirc_009718	0.46692	0.585157	0.348682	0.595879	-0.746909	1	1	ENSG00000135596	hsa_circ_0077604	MICAL1
hsacirc_010236	0.46692	0.585157	0.348682	0.595879	-0.746909	1	1	ENSG00000178605	hsa_circ_0089773	GTPBP6
hsacirc_028815	4.28815	5.37359	3.2027	0.596008	-0.746596	0.440739	1	ENSG00000204084	hsa_circ_0005807	INPP5B
hsacirc_030411	4.15454	5.20514	3.10394	0.596321	-0.745839	0.504833	1	ENSG00000101350	hsa_circ_0002302	KIF3B
hsacirc_010098	4.93743	6.18374	3.69113	0.596909	-0.744418	0.439167	1	ENSG00000173744	hsa_circ_0058514	AGFG1
hsacirc_012595	4.48462	5.6154	3.35385	0.597259	-0.743571	0.550989	1	ENSG00000138814	-	PPP3CA
hsacirc_019350	9.06828	11.3533	6.78321	0.597464	-0.743075	0.206905	1	ENSG00000048649	hsa_circ_0002290	RSF1
hsacirc_016232	31.6205	39.5834	23.6575	0.597664	-0.742595	0.02162	1	ENSG00000153904	hsa_circ_0004607	DDAH1
hsacirc_029600	5.23598	6.55372	3.91824	0.597864	-0.74211	0.59664	1	ENSG00000144895	hsa_circ_0008138	EIF2A
hsacirc_001338	5.50976	6.89234	4.12718	0.598806	-0.739839	0.531875	1	ENSG00000158966	-	CACHD1
hsacirc_006311	1.86068	2.32663	1.39473	0.599463	-0.738257	0.747219	1	ENSG00000108559	hsa_circ_0000739	NUP88
hsacirc_015014	0.93034	1.16332	0.697365	0.599463	-0.738257	0.882627	1	ENSG00000171208	-	NETO2
hsacirc_008622	1.88381	2.35518	1.41245	0.599722	-0.737635	0.707272	1	ENSG00000148719	hsa_circ_0008662	DNAJB12
hsacirc_029468	2.3241	2.90479	1.74341	0.600185	-0.73652	0.740373	1	ENSG00000160551	hsa_circ_0008866	TAOK1
hsacirc_012112	2.33076	2.91179	1.74973	0.600913	-0.734772	0.641012	1	ENSG00000166377;ENSG00000279474	hsa_circ_0007134	ATP9B;-
hsacirc_028129	1.6944	2.11564	1.27316	0.601784	-0.732682	0.825112	1	ENSG00000004766	hsa_circ_0003974	VPS50
hsacirc_007682	2.15782	2.69379	1.62184	0.602065	-0.73201	0.742414	1	ENSG00000115464	-	USP34
hsacirc_027690	3.15982	3.94219	2.37745	0.603078	-0.729584	0.6081	1	ENSG00000127081	hsa_circ_0007416	ZNF484
hsacirc_005675	1.39026	1.73448	1.04605	0.603091	-0.729552	0.843368	1	ENSG00000133816	-	MICAL2
hsacirc_001669	0.926841	1.15632	0.697365	0.603091	-0.729552	0.898577	1	ENSG00000010803	hsa_circ_0000061	SCMH1
hsacirc_022924	0.926841	1.15632	0.697365	0.603091	-0.729552	0.898577	1	ENSG00000245532	-	-
hsacirc_026147	0.926841	1.15632	0.697365	0.603091	-0.729552	0.898577	1	ENSG00000130856	-	ZNF236
hsacirc_003459	0.926841	1.15632	0.697365	0.603091	-0.729552	0.898577	1	ENSG00000248049	-	-
hsacirc_018422	0.463421	0.578159	0.348682	0.603091	-0.729552	1	1	ENSG00000132680	hsa_circ_0008998	KHDC4
hsacirc_016077	0.463421	0.578159	0.348682	0.603091	-0.729552	1	1	ENSG00000138346	hsa_circ_0018526	DNA2
hsacirc_000593	0.463421	0.578159	0.348682	0.603091	-0.729552	1	1	ENSG00000111670	hsa_circ_0027910	GNPTAB
hsacirc_030629	0.463421	0.578159	0.348682	0.603091	-0.729552	1	1	ENSG00000119681	-	LTBP2
hsacirc_013231	0.463421	0.578159	0.348682	0.603091	-0.729552	1	1	ENSG00000063854	-	HAGH
hsacirc_024011	0.463421	0.578159	0.348682	0.603091	-0.729552	1	1	ENSG00000103544	hsa_circ_0038341	VPS35L
hsacirc_025260	0.463421	0.578159	0.348682	0.603091	-0.729552	1	1	ENSG00000141384	-	TAF4B
hsacirc_001324	0.463421	0.578159	0.348682	0.603091	-0.729552	1	1	ENSG00000163006	-	CCDC138
hsacirc_013373	0.463421	0.578159	0.348682	0.603091	-0.729552	1	1	ENSG00000164403	-	SHROOM1
hsacirc_002019	3.68593	4.59844	2.77342	0.603123	-0.729477	0.738011	1	ENSG00000150403;ENSG00000276916	hsa_circ_0008539	TMCO3;-
hsacirc_023851	1.41312	1.76247	1.06377	0.603567	-0.728414	0.785774	1	ENSG00000133059	hsa_circ_0016201	DSTYK
hsacirc_029164	2.85541	3.56048	2.15034	0.603947	-0.727507	0.578036	1	ENSG00000169764	-	UGP2
hsacirc_014034	1.50503	1.87665	1.13341	0.603956	-0.727484	0.779035	1	ENSG00000090924	hsa_circ_0050992	PLEKHG2
hsacirc_013394	3.45723	4.30991	2.60456	0.604318	-0.72662	0.635247	1	ENSG00000162885	hsa_circ_0017069	B3GALNT2
hsacirc_010798	9.15924	11.4132	6.90524	0.605019	-0.724947	0.300839	1	ENSG00000137962	hsa_circ_0003310	ARHGAP29
hsacirc_005002	1.27978	1.59457	0.964998	0.605178	-0.724568	0.920478	1	ENSG00000095139	hsa_circ_0005589	ARCN1
hsacirc_003963	4.30136	5.35904	3.24368	0.605272	-0.724346	0.537744	1	ENSG00000131374	-	TBC1D5
hsacirc_025344	8.67766	10.8102	6.54515	0.605462	-0.723891	0.267384	1	ENSG00000165288	hsa_circ_0091175	BRWD3
hsacirc_022920	2.24246	2.79343	1.69149	0.605523	-0.723745	0.735911	1	ENSG00000116478	hsa_circ_0005339	HDAC1
hsacirc_019914	9.86231	12.2841	7.4405	0.605701	-0.723322	0.246159	1	ENSG00000165996	hsa_circ_0006751	HACD1
hsacirc_011449	1.40962	1.75547	1.06377	0.605973	-0.722674	0.78603	1	ENSG00000065883	hsa_circ_0003951	CDK13
hsacirc_015554	0.962673	1.19886	0.726487	0.605982	-0.722652	0.880822	1	ENSG00000128908	hsa_circ_0034657	INO80
hsacirc_020642	11.0212	13.7248	8.31769	0.606034	-0.722528	0.210868	1	ENSG00000071205	-	ARHGAP10
hsacirc_026768	8.27975	10.3106	6.24884	0.606057	-0.722474	0.340906	1	ENSG00000090924	hsa_circ_0050996	PLEKHG2
hsacirc_026647	2.6463	3.29295	1.99964	0.60725	-0.719637	0.671192	1	ENSG00000138750	hsa_circ_0005071	NUP54
hsacirc_014761	7.60558	9.46214	5.74902	0.607581	-0.718851	0.312303	1	ENSG00000112893	hsa_circ_0008058	MAN2A1
hsacirc_009576	3.10622	3.86411	2.34833	0.607728	-0.718503	0.611746	1	ENSG00000268746;ENSG00000024422	hsa_circ_0003146	-;EHD2
hsacirc_004698	8.82719	10.9809	6.67349	0.607737	-0.718481	0.315613	1	ENSG00000131196	hsa_circ_0000859	NFATC1
hsacirc_013663	1.27628	1.58757	0.964998	0.607846	-0.718222	0.920661	1	ENSG00000119421	-	NDUFA8
hsacirc_018122	0.998505	1.2414	0.75561	0.608675	-0.716255	0.878817	1	ENSG00000198270	-	TMEM116
hsacirc_010678	0.998505	1.2414	0.75561	0.608675	-0.716255	0.878817	1	ENSG00000022840	hsa_circ_0008803	RNF10
hsacirc_012607	0.998505	1.2414	0.75561	0.608675	-0.716255	0.878817	1	ENSG00000090487	hsa_circ_0004506	SPG21
hsacirc_006330	0.998505	1.2414	0.75561	0.608675	-0.716255	0.878817	1	ENSG00000197933	hsa_circ_0002534	ZNF823
hsacirc_024001	0.998505	1.2414	0.75561	0.608675	-0.716255	0.878817	1	ENSG00000101290	hsa_circ_0059379	CDS2
hsacirc_028271	0.998505	1.2414	0.75561	0.608675	-0.716255	0.878817	1	ENSG00000038274	hsa_circ_0074854	MAT2B
hsacirc_012738	0.998505	1.2414	0.75561	0.608675	-0.716255	0.878817	1	ENSG00000113318	hsa_circ_0073177	MSH3
hsacirc_016455	0.998505	1.2414	0.75561	0.608675	-0.716255	0.878817	1	ENSG00000065883	hsa_circ_0079940	CDK13
hsacirc_020753	0.499252	0.6207	0.377805	0.608675	-0.716255	1	1	ENSG00000166295	-	ANAPC16
hsacirc_007950	0.499252	0.6207	0.377805	0.608675	-0.716255	1	1	ENSG00000179241	-	LDLRAD3
hsacirc_021836	0.499252	0.6207	0.377805	0.608675	-0.716255	1	1	ENSG00000027001	-	MIPEP
hsacirc_017132	0.499252	0.6207	0.377805	0.608675	-0.716255	1	1	ENSG00000103222	-	ABCC1
hsacirc_031375	0.499252	0.6207	0.377805	0.608675	-0.716255	1	1	ENSG00000103042	hsa_circ_0007436	SLC38A7
hsacirc_027550	0.499252	0.6207	0.377805	0.608675	-0.716255	1	1	ENSG00000221926	-	TRIM16
hsacirc_022618	0.499252	0.6207	0.377805	0.608675	-0.716255	1	1	ENSG00000008869	-	HEATR5B
hsacirc_025588	0.499252	0.6207	0.377805	0.608675	-0.716255	1	1	ENSG00000100425	hsa_circ_0007709	BRD1
hsacirc_006442	0.499252	0.6207	0.377805	0.608675	-0.716255	1	1	ENSG00000097007	hsa_circ_0089131	ABL1
hsacirc_013153	12.8191	15.9308	9.70733	0.609344	-0.71467	0.163247	1	ENSG00000136938	hsa_circ_0006609	ANP32B
hsacirc_007511	1.22048	1.51648	0.924474	0.609617	-0.714026	0.92364	1	ENSG00000163374	hsa_circ_0003608	YY1AP1
hsacirc_018495	1.22048	1.51648	0.924474	0.609617	-0.714026	0.92364	1	ENSG00000162869	hsa_circ_0005951	PPP1R21
hsacirc_002467	1.41882	1.76247	1.07517	0.610037	-0.713032	0.785357	1	ENSG00000143797	hsa_circ_0008847	MBOAT2
hsacirc_006941	1.40262	1.74147	1.06377	0.610843	-0.711126	0.786543	1	ENSG00000067955	hsa_circ_0006482	CBFB
hsacirc_029485	3.7458	4.64853	2.84307	0.611606	-0.709326	0.700488	1	ENSG00000008294	-	SPAG9
hsacirc_019430	0.995006	1.2344	0.75561	0.612126	-0.708099	0.879013	1	ENSG00000140262	hsa_circ_0035427	TCF12
hsacirc_004055	0.995006	1.2344	0.75561	0.612126	-0.708099	0.879013	1	ENSG00000187741	hsa_circ_0041056	FANCA
hsacirc_016860	0.995006	1.2344	0.75561	0.612126	-0.708099	0.879013	1	ENSG00000163625	-	WDFY3
hsacirc_019596	0.995006	1.2344	0.75561	0.612126	-0.708099	0.879013	1	ENSG00000135541	-	AHI1
hsacirc_026685	2.17238	2.69379	1.65096	0.612876	-0.706334	0.741271	1	ENSG00000132549	hsa_circ_0002565	VPS13B
hsacirc_009618	1.39912	1.73448	1.06377	0.613308	-0.705317	0.824053	1	ENSG00000173542	-	MOB1B
hsacirc_012912	2.57649	3.19387	1.95912	0.6134	-0.7051	0.733146	1	ENSG00000278311	hsa_circ_0003930	GGNBP2
hsacirc_018807	4.67107	5.7903	3.55183	0.613411	-0.705073	0.557037	1	ENSG00000143207	hsa_circ_0015364	COP1
hsacirc_030702	0.955398	1.18431	0.726487	0.613427	-0.705036	0.882413	1	ENSG00000100883	hsa_circ_0031647	SRP54
hsacirc_013510	0.955398	1.18431	0.726487	0.613427	-0.705036	0.882413	1	ENSG00000118420	hsa_circ_0003158	UBE3D
hsacirc_000400	4.08136	5.05879	3.10394	0.613573	-0.704693	0.66984	1	ENSG00000115827	hsa_circ_0007529	DCAF17
hsacirc_024154	7.13336	8.83726	5.42946	0.614382	-0.702791	0.373486	1	ENSG00000163002	-	NUP35
hsacirc_002163	3.70817	4.59144	2.8249	0.615254	-0.700746	0.549978	1	ENSG00000101079	hsa_circ_0005523	NDRG3
hsacirc_006876	0.991507	1.2274	0.75561	0.615616	-0.699897	0.879209	1	ENSG00000196655	-	TRAPPC4
hsacirc_030689	0.991507	1.2274	0.75561	0.615616	-0.699897	0.879209	1	ENSG00000083093	-	PALB2
hsacirc_026785	0.991507	1.2274	0.75561	0.615616	-0.699897	0.879209	1	ENSG00000125454	-	SLC25A19
hsacirc_014616	0.991507	1.2274	0.75561	0.615616	-0.699897	0.879209	1	ENSG00000163697	hsa_circ_0005991	APBB2
hsacirc_000625	0.495754	0.613702	0.377805	0.615616	-0.699897	1	1	ENSG00000150672	-	DLG2
hsacirc_018380	0.495754	0.613702	0.377805	0.615616	-0.699897	1	1	ENSG00000130254	hsa_circ_0000880	SAFB2
hsacirc_000935	0.495754	0.613702	0.377805	0.615616	-0.699897	1	1	ENSG00000162929	-	KIAA1841
hsacirc_003167	55.4441	68.618	42.2702	0.616022	-0.698946	0.00505465	1	ENSG00000156787	hsa_circ_0085438	TBC1D31
hsacirc_021343	3.23227	3.99928	2.46526	0.616426	-0.698	0.760802	1	ENSG00000157954	hsa_circ_0002685	WIPI2
hsacirc_023053	3.41414	4.22372	2.60456	0.61665	-0.697476	0.703766	1	ENSG00000151131	hsa_circ_0009063	C12orf45
hsacirc_012689	7.51965	9.30124	5.73806	0.616914	-0.696859	0.479393	1	ENSG00000152520	hsa_circ_0004372	PAN3
hsacirc_021998	13.2455	16.383	10.1079	0.616976	-0.696713	0.169818	1	ENSG00000165861	hsa_circ_0032491	ZFYVE1
hsacirc_001193	2.81778	3.48521	2.15034	0.616989	-0.696683	0.712333	1	ENSG00000204217	hsa_circ_0057814	BMPR2
hsacirc_021653	6.85456	8.47765	5.23147	0.61709	-0.696447	0.354967	1	ENSG00000112320	hsa_circ_0001633	SOBP
hsacirc_020541	2.1778	2.69324	1.66236	0.617235	-0.696108	0.794142	1	ENSG00000196961	hsa_circ_0003395	AP2A1
hsacirc_021251	1.70546	2.10864	1.30228	0.617592	-0.695274	0.824288	1	ENSG00000052749	hsa_circ_0019337	RRP12
hsacirc_018757	1.48348	1.83355	1.13341	0.618152	-0.693968	0.780624	1	ENSG00000114331	-	ACAP2
hsacirc_017665	6.6151	8.17347	5.05674	0.618677	-0.692741	0.404109	1	ENSG00000064666	-	CNN2
hsacirc_016552	5.72594	7.07479	4.37709	0.618688	-0.692715	0.469135	1	ENSG00000106459	hsa_circ_0082309	NRF1
hsacirc_014854	5.38288	6.64998	4.11578	0.618915	-0.692186	0.449804	1	ENSG00000186575	hsa_circ_0005386	NF2
hsacirc_002968	1.44415	1.78402	1.10429	0.618993	-0.692006	0.783505	1	ENSG00000010803	hsa_circ_0000063	SCMH1
hsacirc_009179	6.57843	8.12337	5.03348	0.61963	-0.690521	0.361801	1	ENSG00000169180	hsa_circ_0008223	XPO6
hsacirc_000863	2.22339	2.74389	1.70289	0.620611	-0.688238	0.737346	1	ENSG00000198874	hsa_circ_0007252	TYW1
hsacirc_027024	12.3083	15.1883	9.4283	0.620759	-0.687896	0.216946	1	ENSG00000147459	hsa_circ_0007618	DOCK5
hsacirc_012411	5.65559	6.97461	4.33657	0.621765	-0.685558	0.472012	1	ENSG00000125107	hsa_circ_0007079	CNOT1
hsacirc_012263	1.25851	1.55203	0.964998	0.621766	-0.685556	0.921595	1	ENSG00000110713	hsa_circ_0004637	NUP98
hsacirc_016143	4.85	5.97974	3.72025	0.622142	-0.684684	0.490841	1	ENSG00000105063;ENSG00000278264	hsa_circ_0005746	PPP6R1;-
hsacirc_007972	8.52995	10.5152	6.5447	0.622404	-0.684076	0.392657	1	ENSG00000196526	hsa_circ_0002515	AFAP1
hsacirc_018740	5.91599	7.29279	4.53919	0.622422	-0.684035	0.413199	1	ENSG00000196214	hsa_circ_0052095	ZNF766
hsacirc_006851	6.02929	7.43159	4.627	0.622613	-0.683591	0.470715	1	ENSG00000197548	hsa_circ_0007975	ATG7
hsacirc_013263	1.65885	2.04455	1.27316	0.622707	-0.683374	0.827768	1	ENSG00000109381	hsa_circ_0007137	ELF2
hsacirc_021187	3.82385	4.71262	2.93507	0.622811	-0.683133	0.616905	1	ENSG00000132326	hsa_circ_0003854	PER2
hsacirc_028869	2.40864	2.96832	1.84895	0.622893	-0.682945	0.796831	1	ENSG00000119383	hsa_circ_0004727	PTPA
hsacirc_002137	1.47649	1.81956	1.13341	0.622906	-0.682913	0.781138	1	ENSG00000198826	-	ARHGAP11A
hsacirc_027146	4.12589	5.08451	3.16726	0.622924	-0.682873	0.564692	1	ENSG00000143622	hsa_circ_0006575	RIT1
hsacirc_007754	6.66205	8.20956	5.11453	0.622997	-0.682703	0.332876	1	ENSG00000103404	hsa_circ_0008498	USP31
hsacirc_027449	1.7866	2.20127	1.37193	0.623242	-0.682136	0.818323	1	ENSG00000119471	hsa_circ_0003597	HSDL2
hsacirc_001438	7.91701	9.75404	6.07998	0.623329	-0.681933	0.362956	1	ENSG00000162496;ENSG00000276830	hsa_circ_0010023	DHRS3;-
hsacirc_017047	6.749	8.31337	5.18463	0.623649	-0.681193	0.358569	1	ENSG00000185658	hsa_circ_0001195	BRWD1
hsacirc_018882	4.09322	5.04197	3.14446	0.623657	-0.681176	0.50827	1	ENSG00000100225	hsa_circ_0008832	FBXO7
hsacirc_021111	10.5892	13.0405	8.13787	0.624044	-0.680281	0.267411	1	ENSG00000082996	hsa_circ_0067717	RNF13
hsacirc_021979	1.20271	1.48094	0.924474	0.624248	-0.679809	0.924615	1	ENSG00000008294	-	SPAG9
hsacirc_014433	1.20243	1.48039	0.924474	0.624481	-0.67927	0.941368	1	ENSG00000003402	hsa_circ_0057745	CFLAR
hsacirc_002014	2.49328	3.06796	1.91859	0.625365	-0.677229	0.7685	1	ENSG00000113013	hsa_circ_0003280	HSPA9
hsacirc_015463	2.28805	2.81497	1.76113	0.62563	-0.676618	0.73255	1	ENSG00000111860	hsa_circ_0077736	CEP85L
hsacirc_004540	8.06168	9.91549	6.20787	0.626078	-0.675586	0.323246	1	ENSG00000075711	hsa_circ_0001383	DLG1
hsacirc_005867	2.27158	2.79343	1.74973	0.626374	-0.674904	0.733753	1	ENSG00000157538	hsa_circ_0061687	VPS26C
hsacirc_001704	0.980733	1.20586	0.75561	0.626617	-0.674345	0.879812	1	ENSG00000149100	-	EIF3M
hsacirc_013399	3.28837	4.04183	2.53491	0.62717	-0.673072	0.755117	1	ENSG00000150403;ENSG00000276248	hsa_circ_0005161	TMCO3;-
hsacirc_025431	1.92214	2.36217	1.4821	0.627429	-0.672475	0.703737	1	ENSG00000183780	-	SLC35F3
hsacirc_011286	1.19893	1.47339	0.924474	0.627447	-0.672434	0.924823	1	ENSG00000154380	hsa_circ_0016661	ENAH
hsacirc_026926	3.18635	3.9142	2.4585	0.628097	-0.670941	0.606322	1	ENSG00000038382	hsa_circ_0003208	TRIO
[truncated: 6,548 more rows]
