# Supplementary material for: CD105+CAF-derived exosomes CircAMPK1 promotes pancreatic cancer progression by activating autophagy
Source: Exp Hematol Oncol. 2024 Aug 5;13:79. doi: 10.1186/s40164-024-00533-3 (PMC11301837; doi:10.1186/s40164-024-00533-3)
Supplement: Supplementary file 6 — Additional file 6: Table S2. Differentially expressed circRNAs in CD105+ and CD105− CAFs. [file 40164_2024_533_MOESM6_ESM.xlsx]

## Sheet: Sheet1
circBase_ID	log2FoldChange	pval
hsa_circ_0056586	-4.50049	0.00171116
hsa_circ_0079495	-4.40198	0.00815263
hsa_circ_0001610	-4.15404	0.00795066
-	-4.14311	0.0161576
-	-4.00868	0.0123888
-	-3.99371	0.0286081
hsa_circ_0003187	-3.92097	0.18533
hsa_circ_0052958	-3.86798	0.0400036
-	-3.76653	0.0300552
hsa_circ_0007945	-3.7565	0.0215539
-	-3.73826	0.14893
hsa_circ_0020151	-3.71422	0.027295
hsa_circ_0006380	-3.68938	0.25386
-	-3.68302	0.0284596
hsa_circ_0002906	-3.58295	0.0384877
hsa_circ_0004445	-3.55607	0.094122
hsa_circ_0068252	-3.47561	0.0520127
hsa_circ_0004935	-3.45766	0.121503
hsa_circ_0008331	-3.43706	0.122945
-	-3.43112	0.139285
hsa_circ_0046178	-3.41457	0.12588
hsa_circ_0067531	-3.40817	0.163182
-	-3.4015	0.0671377
hsa_circ_0072251	-3.39644	0.0675007
-	-3.36508	0.301306
-	-3.35526	0.182779
-	-3.35514	0.0946981
hsa_circ_0020827	-3.34378	0.254749
hsa_circ_0019884	-3.34214	0.156915
-	-3.34185	0.371394
-	-3.32563	0.158683
hsa_circ_0002748	-3.32513	0.00857593
hsa_circ_0089392	-3.32497	0.135141
hsa_circ_0060262	-3.29873	0.161542
hsa_circ_0005543	-3.26419	0.12129
-	-3.24708	0.166894
-	-3.23321	0.370838
-	-3.23321	0.370838
-	-3.21878	0.463658
hsa_circ_0001130	-3.17305	0.204679
hsa_circ_0007086	-3.15815	0.206118
-	-3.15771	0.119141
hsa_circ_0008937	-3.15448	0.20647
hsa_circ_0002648	-3.1505	0.206848
-	-3.13537	0.208273
-	-3.13164	0.20862
-	-3.12739	0.158784
hsa_circ_0006294	-3.10347	0.161292
-	-3.08599	0.458466
hsa_circ_0004705	-3.08284	0.163429
-	-3.07042	0.00925899
hsa_circ_0036398	-3.05845	0.270156
-	-3.04912	0.396375
hsa_circ_0066875	-3.04303	0.307452
-	-3.04303	0.307452
hsa_circ_0064616	-3.03824	0.0496443
hsa_circ_0002628	-3.02269	0.257335
hsa_circ_0074124	-3.00207	0.259056
hsa_circ_0041638	-2.9948	0.202624
hsa_circ_0000409	-2.99452	0.202652
hsa_circ_0039122	-2.98648	0.0467839
-	-2.97667	0.272915
hsa_circ_0003181	-2.97283	0.261461
hsa_circ_0004687	-2.97053	0.161614
-	-2.97026	0.454145
-	-2.96832	0.261829
hsa_circ_0017053	-2.96457	0.265209
-	-2.96412	0.26217
-	-2.96342	0.274997
hsa_circ_0057867	-2.95114	0.263222
-	-2.94965	0.20695
-	-2.94936	0.372735
-	-2.9423	0.510504
hsa_circ_0011653	-2.94184	0.207677
hsa_circ_0007532	-2.93575	0.452628
hsa_circ_0091196	-2.92515	0.265313
-	-2.9165	0.280191
hsa_circ_0029633	-2.91216	0.397216
hsa_circ_0040719	-2.9078	0.508947
-	-2.89741	0.20941
-	-2.86421	0.436468
-	-2.85971	0.438624
hsa_circ_0006128	-2.85681	0.306207
-	-2.85409	0.083227
hsa_circ_0078299	-2.84884	0.262297
-	-2.83393	0.205486
hsa_circ_0002238	-2.83268	0.0250763
-	-2.82703	0.323658
hsa_circ_0004780	-2.82703	0.323658
-	-2.8224	0.324016
-	-2.82234	0.20657
-	-2.81777	0.324375
-	-2.81118	0.258137
hsa_circ_0004955	-2.80291	0.258815
hsa_circ_0003593	-2.79842	0.268935
hsa_circ_0045096	-2.79425	0.25952
hsa_circ_0063771	-2.79397	0.10324
hsa_circ_0014815	-2.79397	0.326203
-	-2.79397	0.326203
-	-2.79291	0.00476117
hsa_circ_0063865	-2.78411	0.326955
-	-2.77457	0.327679
hsa_circ_0004211	-2.77109	0.05862
hsa_circ_0008942	-2.76977	0.328041
hsa_circ_0018513	-2.76939	0.410548
hsa_circ_0047086	-2.75103	0.378986
-	-2.75004	0.32952
-	-2.75004	0.32952
-	-2.74966	0.540944
hsa_circ_0039264	-2.74027	0.4058
hsa_circ_0002094	-2.73004	0.331001
hsa_circ_0006698	-2.69132	0.00307056
-	-2.68269	0.26635
hsa_circ_0002448	-2.67608	0.0162025
hsa_circ_0056429	-2.65835	0.320864
hsa_circ_0005970	-2.64833	0.498978
hsa_circ_0016759	-2.63978	0.282104
hsa_circ_0014528	-2.63349	0.465539
hsa_circ_0059577	-2.62983	0.323046
hsa_circ_0065347	-2.62577	0.0186145
hsa_circ_0005028	-2.61818	0.386984
-	-2.61714	0.247331
hsa_circ_0014923	-2.61714	0.404711
-	-2.61714	0.404711
hsa_circ_0003516	-2.61179	0.405054
-	-2.60642	0.405396
-	-2.60642	0.405396
hsa_circ_0005884	-2.60111	0.325226
hsa_circ_0076871	-2.59519	0.406107
hsa_circ_0002048	-2.59153	0.325947
hsa_circ_0043898	-2.59115	0.404753
hsa_circ_0073035	-2.58634	0.326336
hsa_circ_0002604	-2.5843	0.406789
hsa_circ_0058874	-2.57883	0.407129
hsa_circ_0002468	-2.57883	0.407129
hsa_circ_0006501	-2.5729	0.407496
hsa_circ_0002855	-2.5718	0.327421
hsa_circ_0085673	-2.5718	0.327421
hsa_circ_0008605	-2.56739	0.407835
hsa_circ_0003787	-2.56573	0.428716
-	-2.55071	0.40885
-	-2.55026	0.434981
hsa_circ_0007551	-2.54488	0.172398
-	-2.54189	0.409297
hsa_circ_0007353	-2.54189	0.409297
hsa_circ_0072264	-2.54185	0.172753
hsa_circ_0005940	-2.53691	0.532081
hsa_circ_0000826	-2.53621	0.173413
hsa_circ_0008325	-2.53453	0.539697
-	-2.52772	0.410223
hsa_circ_0000140	-2.52727	0.579608
-	-2.51586	0.410919
hsa_circ_0030239	-2.51586	0.410919
hsa_circ_0057311	-2.51586	0.410919
-	-2.51586	0.410919
hsa_circ_0069227	-2.51012	0.411253
hsa_circ_0062794	-2.50941	0.321922
hsa_circ_0021412	-2.50894	0.164186
hsa_circ_0058805	-2.50435	0.411585
-	-2.50435	0.411585
hsa_circ_0083824	-2.50435	0.411585
hsa_circ_0001964	-2.50402	0.00825599
-	-2.50211	0.0497231
hsa_circ_0042372	-2.49857	0.439789
-	-2.49857	0.439789
-	-2.49276	0.5778
hsa_circ_0050532	-2.49276	0.5778
hsa_circ_0055999	-2.49276	0.5778
-	-2.49276	0.5778
hsa_circ_0044355	-2.48595	0.131775
-	-2.48538	0.323731
-	-2.48181	0.579398
hsa_circ_0082686	-2.48181	0.579398
hsa_circ_0085523	-2.4806	0.32409
-	-2.46578	0.325196
hsa_circ_0008274	-2.45607	0.102918
-	-2.44255	0.129197
hsa_circ_0016374	-2.441	0.327029
-	-2.43607	0.327391
-	-2.42817	0.403407
-	-2.42118	0.527138
-	-2.41668	0.0508452
hsa_circ_0004463	-2.41151	0.404467
hsa_circ_0073755	-2.41149	0.21927
hsa_circ_0045187	-2.40606	0.40481
-	-2.39466	0.214332
hsa_circ_0031586	-2.39466	0.405522
-	-2.39466	0.405522
hsa_circ_0053339	-2.39369	0.127436
-	-2.38914	0.405864
-	-2.37815	0.128911
hsa_circ_0004345	-2.37558	0.129157
hsa_circ_0044186	-2.37246	0.406887
hsa_circ_0008640	-2.37246	0.406887
hsa_circ_0065182	-2.37202	0.429736
-	-2.37142	0.505348
hsa_circ_0011536	-2.36609	0.574784
-	-2.36609	0.574784
-	-2.36609	0.574784
-	-2.36508	0.505614
hsa_circ_0067233	-2.36508	0.505614
hsa_circ_0086754	-2.3584	0.0244592
hsa_circ_0023817	-2.35514	0.169965
hsa_circ_0007773	-2.34947	0.170608
-	-2.34536	0.506419
-	-2.34536	0.506419
hsa_circ_0006842	-2.34479	0.453973
hsa_circ_0002766	-2.34479	0.453973
-	-2.34378	0.424553
hsa_circ_0001344	-2.34378	0.424553
hsa_circ_0002423	-2.34378	0.424553
-	-2.34333	0.441796
-	-2.34333	0.441796
hsa_circ_0003813	-2.34047	0.292906
-	-2.3383	0.49766
-	-2.33761	0.408974
hsa_circ_0077893	-2.33761	0.408974
hsa_circ_0007766	-2.33497	0.252031
hsa_circ_0000426	-2.32611	0.409648
hsa_circ_0001971	-2.32572	0.133874
hsa_circ_0057114	-2.32317	0.401279
hsa_circ_0007294	-2.32032	0.434353
hsa_circ_0054515	-2.31882	0.507453
hsa_circ_0088300	-2.31742	0.433698
-	-2.31451	0.570536
-	-2.31224	0.507701
-	-2.31224	0.507701
-	-2.31224	0.507701
-	-2.30894	0.270586
hsa_circ_0005030	-2.30563	0.507946
-	-2.30122	0.402689
hsa_circ_0065769	-2.29899	0.508189
hsa_circ_0007083	-2.29899	0.508189
-	-2.29399	0.210939
hsa_circ_0045897	-2.29306	0.161509
-	-2.29179	0.508448
hsa_circ_0077179	-2.29033	0.403379
hsa_circ_0076870	-2.28844	0.273244
-	-2.28508	0.508685
hsa_circ_0091178	-2.28508	0.508685
hsa_circ_0009022	-2.28194	0.212403
hsa_circ_0007496	-2.27893	0.404095
hsa_circ_0035901	-2.27893	0.404095
-	-2.27893	0.404095
-	-2.27834	0.27455
hsa_circ_0080368	-2.27834	0.50892
hsa_circ_0003126	-2.27643	0.209598
hsa_circ_0022015	-2.27606	0.0255716
hsa_circ_0021157	-2.27341	0.404438
-	-2.27157	0.509153
hsa_circ_0007449	-2.27157	0.509153
-	-2.27044	0.210319
hsa_circ_0003915	-2.26648	0.21429
hsa_circ_0017469	-2.26477	0.509383
hsa_circ_0070893	-2.26477	0.509383
hsa_circ_0004330	-2.26477	0.509383
hsa_circ_0024037	-2.26423	0.631456
-	-2.26423	0.631456
hsa_circ_0008534	-2.26232	0.405124
hsa_circ_0008465	-2.26232	0.405124
hsa_circ_0004110	-2.26011	0.215071
-	-2.2574	0.509628
hsa_circ_0006472	-2.2574	0.509628
hsa_circ_0004197	-2.25674	0.405467
-	-2.25629	0.426343
hsa_circ_0006719	-2.25372	0.108
-	-2.25053	0.509852
hsa_circ_0014826	-2.24735	0.469102
hsa_circ_0018917	-2.24363	0.279031
-	-2.24363	0.510074
hsa_circ_0006496	-2.24363	0.510074
hsa_circ_0007589	-2.24106	0.361684
-	-2.24028	0.265148
-	-2.23941	0.0656744
hsa_circ_0044185	-2.23941	0.167335
hsa_circ_0008655	-2.23692	0.135237
hsa_circ_0004991	-2.23374	0.406859
hsa_circ_0040210	-2.22972	0.555939
hsa_circ_0025852	-2.22972	0.629583
-	-2.22972	0.629583
-	-2.22972	0.629583
hsa_circ_0005965	-2.22783	0.168615
-	-2.21038	0.219319
hsa_circ_0028185	-2.20477	0.218329
hsa_circ_0045306	-2.2021	0.342446
hsa_circ_0066381	-2.19879	0.565578
-	-2.19879	0.565578
-	-2.19532	0.369052
hsa_circ_0042472	-2.18037	0.212539
hsa_circ_0008405	-2.17598	0.136075
hsa_circ_0065307	-2.17047	0.00917105
-	-2.16712	0.504889
hsa_circ_0002867	-2.16712	0.504889
-	-2.16436	0.265114
hsa_circ_0068837	-2.16245	0.174295
hsa_circ_0087032	-2.16066	0.261906
hsa_circ_0015032	-2.16066	0.505158
-	-2.15419	0.337532
hsa_circ_0008639	-2.15417	0.505425
hsa_circ_0005535	-2.1394	0.209152
hsa_circ_0008596	-2.13624	0.027104
-	-2.134	0.506235
-	-2.134	0.506235
hsa_circ_0089282	-2.134	0.506235
hsa_circ_0009110	-2.13046	0.043099
hsa_circ_0009052	-2.12739	0.132167
hsa_circ_0023190	-2.12739	0.506493
-	-2.12739	0.506493
hsa_circ_0000034	-2.12415	0.34117
hsa_circ_0005133	-2.12415	0.34117
hsa_circ_0023558	-2.1206	0.211378
hsa_circ_0014088	-2.12048	0.266975
hsa_circ_0003927	-2.12008	0.223994
hsa_circ_0073449	-2.11354	0.507024
-	-2.11354	0.507024
hsa_circ_0001070	-2.10684	0.507275
-	-2.10315	0.0844555
-	-2.10305	0.62717
hsa_circ_0070474	-2.09556	0.249857
hsa_circ_0002722	-2.09145	0.117393
hsa_circ_0001451	-2.08717	0.480128
hsa_circ_0078245	-2.08546	0.405237
hsa_circ_0009135	-2.07915	0.508277
-	-2.07915	0.508277
-	-2.07772	0.583603
hsa_circ_0006649	-2.07572	0.309138
hsa_circ_0005843	-2.07509	0.624478
-	-2.07509	0.713013
hsa_circ_0023182	-2.07509	0.713013
hsa_circ_0029200	-2.07509	0.713013
-	-2.07509	0.713013
-	-2.07509	0.713013
-	-2.07509	0.713013
hsa_circ_0008675	-2.07509	0.713013
-	-2.07509	0.713013
-	-2.07228	0.508516
-	-2.06538	0.508753
hsa_circ_0000274	-2.05845	0.508988
hsa_circ_0005407	-2.05845	0.508988
hsa_circ_0002318	-2.05845	0.508988
hsa_circ_0047087	-2.05808	0.293572
hsa_circ_0001148	-2.05148	0.622581
hsa_circ_0081739	-2.05148	0.622581
-	-2.05148	0.622581
-	-2.05139	0.503748
hsa_circ_0007646	-2.04842	0.230762
-	-2.04303	0.633333
hsa_circ_0047997	-2.03844	0.5043
hsa_circ_0089489	-2.03505	0.455584
-	-2.03505	0.633455
hsa_circ_0025939	-2.03505	0.633455
hsa_circ_0001965	-2.03505	0.633455
-	-2.02511	0.260994
hsa_circ_0003883	-2.02474	0.366102
hsa_circ_0000251	-2.02347	0.307212
hsa_circ_0000225	-2.01989	0.316028
hsa_circ_0003731	-2.01827	0.505136
hsa_circ_0074543	-2.01697	0.270798
-	-2.01461	0.411636
hsa_circ_0008891	-2.01023	0.412085
-	-2.01023	0.633809
hsa_circ_0007027	-2.01023	0.633809
hsa_circ_0003139	-2.01023	0.633809
-	-2.01023	0.633809
hsa_circ_0007309	-2.00703	0.0148254
-	-2.00529	0.136278
hsa_circ_0004139	-2.00207	0.633916
-	-1.99843	0.329564
-	-1.99716	0.146769
-	-1.99604	0.333499
hsa_circ_0082304	-1.99387	0.413746
-	-1.99387	0.634019
hsa_circ_0057657	-1.99387	0.634019
-	-1.99387	0.634019
hsa_circ_0008649	-1.99387	0.634019
-	-1.98865	0.334399
hsa_circ_0005838	-1.98841	0.131032
-	-1.98774	0.265616
hsa_circ_0006705	-1.98493	0.334849
hsa_circ_0003805	-1.98438	0.131417
hsa_circ_0073608	-1.98437	0.506472
-	-1.98319	0.303619
hsa_circ_0009343	-1.98115	0.415018
-	-1.9776	0.506729
hsa_circ_0011930	-1.97699	0.415429
hsa_circ_0007644	-1.97667	0.422518
-	-1.97667	0.634219
-	-1.97667	0.634219
-	-1.97667	0.634219
-	-1.97667	0.634219
hsa_circ_0065390	-1.97283	0.276756
-	-1.97283	0.41584
hsa_circ_0005464	-1.97185	0.13925
hsa_circ_0012618	-1.9708	0.506983
hsa_circ_0017856	-1.9708	0.506983
hsa_circ_0004191	-1.97026	0.619885
hsa_circ_0004222	-1.96832	0.416282
hsa_circ_0007785	-1.96832	0.416282
hsa_circ_0003364	-1.96832	0.634309
hsa_circ_0001726	-1.96832	0.634309
-	-1.96592	0.158625
-	-1.96342	0.386386
-	-1.96011	0.107984
-	-1.95992	0.417097
-	-1.95992	0.417097
hsa_circ_0041290	-1.95992	0.634394
hsa_circ_0001194	-1.95992	0.634394
hsa_circ_0001190	-1.95959	0.524644
-	-1.95712	0.217087
hsa_circ_0000715	-1.95397	0.480367
-	-1.95147	0.634474
hsa_circ_0005957	-1.95147	0.634474
hsa_circ_0031027	-1.94965	0.507751
hsa_circ_0001206	-1.946	0.0644858
hsa_circ_0000299	-1.94272	0.507996
-	-1.94272	0.507996
hsa_circ_0036356	-1.9423	0.618863
-	-1.9423	0.70675
-	-1.9423	0.70675
hsa_circ_0024656	-1.9423	0.70675
-	-1.9423	0.70675
hsa_circ_0003448	-1.9423	0.70675
-	-1.9423	0.70675
-	-1.9423	0.70675
-	-1.9423	0.70675
hsa_circ_0058763	-1.9423	0.70675
-	-1.9423	0.70675
-	-1.9423	0.70675
hsa_circ_0008674	-1.9423	0.70675
hsa_circ_0073192	-1.9423	0.70675
hsa_circ_0005847	-1.9423	0.70675
hsa_circ_0000053	-1.93837	0.38899
-	-1.93575	0.61787
hsa_circ_0076078	-1.93575	0.61787
hsa_circ_0003227	-1.93432	0.035743
hsa_circ_0000038	-1.93375	0.634626
-	-1.93375	0.634626
-	-1.92515	0.634692
hsa_circ_0062923	-1.92515	0.634692
hsa_circ_0066459	-1.92515	0.634692
hsa_circ_0078617	-1.92515	0.634692
-	-1.92515	0.634692
hsa_circ_0007659	-1.91905	0.406637
hsa_circ_0047972	-1.9165	0.634752
hsa_circ_0006381	-1.9165	0.634752
-	-1.9078	0.704992
-	-1.9078	0.704992
hsa_circ_0050243	-1.9078	0.704992
-	-1.9078	0.704992
-	-1.9078	0.704992
hsa_circ_0073491	-1.9078	0.704992
hsa_circ_0008934	-1.9078	0.704992
-	-1.90622	0.209477
hsa_circ_0006952	-1.90335	0.491488
hsa_circ_0008294	-1.89978	0.164053
hsa_circ_0008096	-1.89805	0.0850664
hsa_circ_0034989	-1.89685	0.707283
hsa_circ_0078399	-1.89685	0.707283
hsa_circ_0075691	-1.89685	0.707283
-	-1.89683	0.314897
-	-1.89522	0.26158
hsa_circ_0003698	-1.89518	0.203085
hsa_circ_0001317	-1.88856	0.422105
-	-1.88601	0.107086
-	-1.88245	0.666454
hsa_circ_0000780	-1.8823	0.20446
hsa_circ_0004906	-1.8787	0.164584
hsa_circ_0006198	-1.87469	0.205274
-	-1.8693	0.205851
-	-1.86766	0.402331
hsa_circ_0006201	-1.86478	0.632557
hsa_circ_0003545	-1.86478	0.632557
hsa_circ_0086028	-1.86336	0.408181
hsa_circ_0004551	-1.86116	0.334099
hsa_circ_0006527	-1.86051	0.328565
hsa_circ_0005641	-1.86051	0.328565
hsa_circ_0002192	-1.85971	0.585503
hsa_circ_0007888	-1.8588	0.207068
-	-1.85681	0.632699
-	-1.85681	0.632699
hsa_circ_0003797	-1.84605	0.454111
-	-1.8414	0.330865
-	-1.83908	0.409629
-	-1.8366	0.499779
hsa_circ_0007632	-1.83328	0.418057
-	-1.83198	0.407224
-	-1.83198	0.633115
hsa_circ_0003796	-1.83198	0.633115
-	-1.83198	0.633115
-	-1.83198	0.633115
-	-1.83198	0.633115
-	-1.83198	0.633115
-	-1.83017	0.332209
hsa_circ_0073823	-1.83017	0.332209
hsa_circ_0003771	-1.8261	0.298697
hsa_circ_0064576	-1.82383	0.633244
hsa_circ_0007759	-1.82337	0.204343
-	-1.82264	0.386611
-	-1.81999	0.255126
hsa_circ_0059567	-1.81777	0.501256
-	-1.81562	0.633369
-	-1.81562	0.633369
-	-1.81438	0.205346
-	-1.80302	0.335428
hsa_circ_0008222	-1.79853	0.203019
-	-1.79842	0.633617
hsa_circ_0007669	-1.79668	0.413864
hsa_circ_0008201	-1.79425	0.411074
hsa_circ_0067464	-1.79425	0.411074
-	-1.78588	0.411909
hsa_circ_0016158	-1.78543	0.404148
-	-1.78168	0.63384
-	-1.78112	0.703468
-	-1.78112	0.703468
-	-1.78112	0.703468
hsa_circ_0086563	-1.78112	0.703468
-	-1.78112	0.703468
hsa_circ_0006318	-1.77963	0.415514
-	-1.77935	0.504212
-	-1.77935	0.504212
hsa_circ_0055883	-1.77718	0.254092
hsa_circ_0002166	-1.77714	0.0191433
hsa_circ_0065518	-1.77714	0.320116
hsa_circ_0091113	-1.77576	0.3136
-	-1.775	0.415957
hsa_circ_0009098	-1.77342	0.243237
hsa_circ_0004437	-1.77078	0.320935
-	-1.76977	0.504939
-	-1.76406	0.700811
-	-1.76406	0.700811
hsa_circ_0007434	-1.7593	0.198769
-	-1.75551	0.434145
-	-1.75551	0.434145
hsa_circ_0005839	-1.75551	0.634153
-	-1.75551	0.634153
-	-1.75551	0.634153
-	-1.74966	0.661179
-	-1.74966	0.661179
-	-1.74905	0.446366
hsa_circ_0003555	-1.74905	0.631934
-	-1.74905	0.631934
-	-1.74691	0.634245
-	-1.74691	0.634245
hsa_circ_0005238	-1.74691	0.634245
hsa_circ_0085359	-1.74691	0.634245
hsa_circ_0015466	-1.74664	0.316914
hsa_circ_0006597	-1.74108	0.449122
hsa_circ_0054189	-1.74108	0.449122
hsa_circ_0000944	-1.74108	0.632089
-	-1.74108	0.632089
-	-1.74027	0.560673
hsa_circ_0003161	-1.73988	0.507184
hsa_circ_0025463	-1.73988	0.507184
hsa_circ_0006908	-1.73826	0.634334
-	-1.73826	0.634334
hsa_circ_0036792	-1.73497	0.50755
hsa_circ_0003303	-1.73004	0.507917
hsa_circ_0008965	-1.72955	0.609067
hsa_circ_0007796	-1.72955	0.699007
hsa_circ_0002282	-1.72955	0.699007
hsa_circ_0004766	-1.72955	0.699007
-	-1.72955	0.699007
hsa_circ_0080734	-1.72955	0.699007
hsa_circ_0004219	-1.72931	0.199379
-	-1.72799	0.59374
hsa_circ_0002675	-1.72799	0.647035
-	-1.72357	0.242227
hsa_circ_0002877	-1.72064	0.403223
hsa_circ_0007840	-1.71972	0.0452777
hsa_circ_0000639	-1.7173	0.018199
hsa_circ_0001423	-1.71626	0.403685
hsa_circ_0011233	-1.71626	0.632545
-	-1.71626	0.632545
hsa_circ_0056704	-1.71626	0.632545
hsa_circ_0088087	-1.71626	0.632545
hsa_circ_0002564	-1.71485	0.128654
hsa_circ_0024490	-1.71223	0.321298
-	-1.70537	0.412291
hsa_circ_0001252	-1.70294	0.217932
hsa_circ_0004238	-1.7021	0.500998
hsa_circ_0002332	-1.6999	0.632826
hsa_circ_0042770	-1.6999	0.632826
-	-1.6999	0.632826
hsa_circ_0062659	-1.69736	0.50136
-	-1.69699	0.501388
hsa_circ_0008956	-1.68749	0.226835
-	-1.68748	0.502113
-	-1.68697	0.37004
-	-1.68456	0.126327
hsa_circ_0035958	-1.68269	0.418714
hsa_circ_0007310	-1.68269	0.633105
-	-1.68269	0.633105
hsa_circ_0073835	-1.68269	0.633105
hsa_circ_0008557	-1.68263	0.279943
hsa_circ_0002501	-1.67754	0.119041
hsa_circ_0021801	-1.67435	0.633233
hsa_circ_0000786	-1.67344	0.310126
-	-1.67248	0.16268
hsa_circ_0006141	-1.67039	0.270834
hsa_circ_0000754	-1.66886	0.156653
hsa_circ_0078762	-1.66856	0.143466
-	-1.66595	0.408842
hsa_circ_0008464	-1.66595	0.633359
-	-1.66595	0.633359
hsa_circ_0001359	-1.66489	0.0513734
hsa_circ_0066986	-1.66424	0.311255
-	-1.66173	0.409262
-	-1.6608	0.244656
hsa_circ_0039943	-1.66006	0.720883
hsa_circ_0091035	-1.66006	0.720883
-	-1.66006	0.833943
hsa_circ_0004568	-1.66006	0.833943
-	-1.66006	0.833943
-	-1.66006	0.833943
-	-1.66006	0.833943
-	-1.66006	0.833943
hsa_circ_0004868	-1.66006	0.833943
hsa_circ_0006223	-1.66006	0.833943
hsa_circ_0071281	-1.66006	0.833943
hsa_circ_0003919	-1.66006	0.833943
hsa_circ_0081180	-1.66006	0.833943
hsa_circ_0003618	-1.65823	0.244948
-	-1.6575	0.63348
-	-1.6575	0.63348
hsa_circ_0019230	-1.65009	0.230876
hsa_circ_0042139	-1.64833	0.605226
hsa_circ_0048006	-1.64833	0.696907
-	-1.64833	0.696907
hsa_circ_0074726	-1.64833	0.696907
hsa_circ_0004809	-1.6444	0.410972
-	-1.6431	0.505436
-	-1.63978	0.633721
hsa_circ_0007367	-1.63978	0.633721
hsa_circ_0000231	-1.63737	0.0264799
-	-1.63736	0.187698
-	-1.63487	0.497421
hsa_circ_0000522	-1.63333	0.312562
-	-1.63118	0.633831
hsa_circ_0006421	-1.63118	0.633831
hsa_circ_0003991	-1.63118	0.633831
hsa_circ_0037558	-1.63071	0.198303
hsa_circ_0002620	-1.62866	0.148104
hsa_circ_0061517	-1.62552	0.0602983
-	-1.62253	0.425396
-	-1.62253	0.425396
hsa_circ_0057123	-1.6225	0.244364
hsa_circ_0002389	-1.62223	0.307699
-	-1.62044	0.498539
-	-1.62011	0.500968
hsa_circ_0002135	-1.61736	0.141579
hsa_circ_0007825	-1.61714	0.804904
hsa_circ_0005785	-1.61714	0.804904
-	-1.61714	0.804904
-	-1.61714	0.804904
hsa_circ_0000910	-1.61382	0.603587
hsa_circ_0011799	-1.61382	0.695089
-	-1.61382	0.695089
hsa_circ_0032530	-1.61382	0.695089
-	-1.61382	0.695089
hsa_circ_0056548	-1.61382	0.695089
hsa_circ_0004862	-1.61382	0.695089
hsa_circ_0048492	-1.6105	0.501692
-	-1.60642	0.605357
hsa_circ_0017361	-1.60642	0.804876
-	-1.60642	0.804876
hsa_circ_0008052	-1.60642	0.804876
-	-1.60642	0.804876
-	-1.60642	0.804876
hsa_circ_0004994	-1.60642	0.804876
-	-1.60642	0.804876
hsa_circ_0071758	-1.60642	0.804876
-	-1.60642	0.804876
-	-1.60642	0.804876
-	-1.60252	0.147923
-	-1.60173	0.303181
hsa_circ_0005178	-1.59519	0.606059
hsa_circ_0006420	-1.59502	0.310993
-	-1.58976	0.606397
hsa_circ_0088549	-1.58672	0.501102
hsa_circ_0006910	-1.58542	0.3591
-	-1.58416	0.470282
-	-1.58051	0.503924
hsa_circ_0004380	-1.5805	0.495542
hsa_circ_0001236	-1.57956	0.112081
hsa_circ_0000042	-1.57557	0.305573
-	-1.57448	0.622474
hsa_circ_0066143	-1.57382	0.115077
hsa_circ_0074389	-1.5729	0.471634
-	-1.5729	0.607441
hsa_circ_0005824	-1.5729	0.804752
hsa_circ_0008330	-1.5729	0.804752
hsa_circ_0072918	-1.5729	0.804752
-	-1.5729	0.804752
-	-1.5729	0.804752
hsa_circ_0007789	-1.5729	0.804752
hsa_circ_0077605	-1.57275	0.307641
hsa_circ_0001912	-1.57141	0.653571
-	-1.57024	0.574655
-	-1.56739	0.607781
hsa_circ_0004321	-1.56739	0.607781
hsa_circ_0007138	-1.56654	0.567804
hsa_circ_0003880	-1.56185	0.608121
hsa_circ_0065898	-1.56185	0.608121
-	-1.56185	0.608121
-	-1.56185	0.8047
hsa_circ_0074066	-1.56185	0.8047
hsa_circ_0001679	-1.56185	0.8047
-	-1.56069	0.636426
hsa_circ_0003615	-1.55826	0.24917
hsa_circ_0066147	-1.55806	0.0117192
hsa_circ_0006512	-1.55673	0.503333
hsa_circ_0073585	-1.5567	0.497391
hsa_circ_0030787	-1.55629	0.608462
hsa_circ_0091072	-1.55439	0.315954
hsa_circ_0068464	-1.55335	0.231372
hsa_circ_0007325	-1.55331	0.213136
hsa_circ_0050119	-1.55115	0.246091
-	-1.55071	0.608802
-	-1.55071	0.804642
-	-1.55071	0.804642
-	-1.55071	0.804642
hsa_circ_0002219	-1.55071	0.804642
hsa_circ_0003270	-1.55071	0.804642
-	-1.54534	0.230765
hsa_circ_0007096	-1.54359	0.171985
hsa_circ_0008520	-1.54155	0.296313
hsa_circ_0037936	-1.53903	0.609512
hsa_circ_0007273	-1.53903	0.609512
hsa_circ_0005782	-1.53849	0.317906
hsa_circ_0001301	-1.52843	0.493651
hsa_circ_0003103	-1.52772	0.610195
-	-1.52727	0.83012
hsa_circ_0029549	-1.52727	0.83012
hsa_circ_0042009	-1.52727	0.83012
-	-1.52727	0.83012
hsa_circ_0009029	-1.52727	0.83012
hsa_circ_0057701	-1.52686	0.219233
hsa_circ_0005682	-1.52675	0.207814
-	-1.52347	0.617377
hsa_circ_0003582	-1.52157	0.629608
hsa_circ_0043107	-1.51862	0.468193
hsa_circ_0000290	-1.51668	0.146279
hsa_circ_0001380	-1.51611	0.230252
hsa_circ_0005527	-1.51586	0.610906
hsa_circ_0073706	-1.51586	0.610906
-	-1.51586	0.804422
hsa_circ_0021256	-1.51586	0.804422
hsa_circ_0046193	-1.51586	0.804422
hsa_circ_0056280	-1.51586	0.804422
hsa_circ_0062176	-1.51586	0.804422
-	-1.51586	0.804422
hsa_circ_0074270	-1.51454	0.603415
hsa_circ_0030720	-1.51327	0.271844
hsa_circ_0002374	-1.51252	0.296747
-	-1.5079	0.501072
hsa_circ_0006073	-1.50747	0.605461
-	-1.5056	0.700387
hsa_circ_0019632	-1.50435	0.611591
hsa_circ_0002533	-1.50435	0.611591
hsa_circ_0005340	-1.50435	0.804338
hsa_circ_0011451	-1.50435	0.804338
hsa_circ_0000732	-1.50435	0.804338
hsa_circ_0006690	-1.50435	0.804338
hsa_circ_0007051	-1.50435	0.804338
-	-1.50435	0.804338
hsa_circ_0006323	-1.50412	0.227853
hsa_circ_0005714	-1.50332	0.355122
hsa_circ_0000057	-1.50215	0.0244127
hsa_circ_0003757	-1.50126	0.384073
hsa_circ_0007331	-1.5	0.237258
hsa_circ_0006417	-1.49857	0.624816
hsa_circ_0061342	-1.4977	0.501825
hsa_circ_0072577	-1.49764	0.384516
hsa_circ_0006706	-1.49489	0.49627
hsa_circ_0042253	-1.49489	0.49627
hsa_circ_0036634	-1.49276	0.715171
-	-1.49276	0.829022
-	-1.49276	0.829022
hsa_circ_0057074	-1.49276	0.829022
-	-1.49276	0.829022
-	-1.49276	0.829022
hsa_circ_0083902	-1.49276	0.829022
hsa_circ_0008414	-1.48881	0.471726
hsa_circ_0037858	-1.48831	0.35884
-	-1.48614	0.518955
hsa_circ_0001330	-1.48468	0.141969
hsa_circ_0079519	-1.48181	0.714398
-	-1.48181	0.830347
-	-1.48181	0.830347
-	-1.48181	0.830347
hsa_circ_0051574	-1.48181	0.830347
hsa_circ_0004113	-1.48181	0.830347
-	-1.48181	0.830347
-	-1.4806	0.497361
hsa_circ_0061178	-1.47744	0.378077
hsa_circ_0000664	-1.47729	0.473085
-	-1.47061	0.498116
-	-1.47045	0.147102
hsa_circ_0004554	-1.46997	0.606156
-	-1.46919	0.408316
hsa_circ_0002371	-1.4609	0.215494
hsa_circ_0007777	-1.45839	0.510899
hsa_circ_0025612	-1.45569	0.648595
hsa_circ_0068850	-1.45569	0.648595
hsa_circ_0005666	-1.45279	0.6072
hsa_circ_0004462	-1.44821	0.276025
-	-1.4463	0.55308
hsa_circ_0000215	-1.44562	0.469934
hsa_circ_0002368	-1.44543	0.278796
hsa_circ_0001582	-1.44522	0.27482
-	-1.441	0.500319
hsa_circ_0004348	-1.43889	0.60084
-	-1.43889	0.60084
hsa_circ_0007464	-1.43889	0.804959
hsa_circ_0026028	-1.43889	0.804959
hsa_circ_0047071	-1.43889	0.804959
-	-1.43889	0.804959
hsa_circ_0007476	-1.43889	0.804959
hsa_circ_0080905	-1.43889	0.804959
hsa_circ_0001917	-1.43889	0.804959
hsa_circ_0001178	-1.43845	0.275607
hsa_circ_0003215	-1.43607	0.500681
hsa_circ_0082308	-1.43607	0.500681
hsa_circ_0078373	-1.43414	0.0839693
hsa_circ_0005819	-1.43168	0.272482
hsa_circ_0011143	-1.43112	0.501043
hsa_circ_0031755	-1.42817	0.601497
-	-1.42817	0.804962
hsa_circ_0007438	-1.42817	0.804962
hsa_circ_0032815	-1.42817	0.804962
-	-1.42817	0.804962
-	-1.42817	0.804962
hsa_circ_0083147	-1.42817	0.804962
hsa_circ_0091071	-1.42817	0.804962
hsa_circ_0077492	-1.42616	0.559886
-	-1.42434	0.293958
-	-1.42118	0.647106
-	-1.41844	0.604082
hsa_circ_0005842	-1.41794	0.470534
hsa_circ_0004488	-1.41518	0.473492
hsa_circ_0008393	-1.41292	0.604417
hsa_circ_0001671	-1.41151	0.602514
hsa_circ_0007635	-1.41011	0.471447
hsa_circ_0008950	-1.40089	0.694067
hsa_circ_0054190	-1.39934	0.20951
hsa_circ_0061170	-1.39892	0.50116
hsa_circ_0008586	-1.39702	0.794917
hsa_circ_0008032	-1.39702	0.794917
hsa_circ_0072497	-1.39702	0.794917
-	-1.39617	0.56623
-	-1.39466	0.603538
-	-1.39466	0.804939
hsa_circ_0000612	-1.39466	0.804939
-	-1.39466	0.804939
hsa_circ_0047878	-1.39466	0.804939
-	-1.39466	0.804939
hsa_circ_0073030	-1.39466	0.804939
hsa_circ_0078263	-1.39466	0.804939
hsa_circ_0088621	-1.39466	0.804939
hsa_circ_0041346	-1.38845	0.281431
hsa_circ_0006436	-1.38457	0.606128
-	-1.3836	0.604206
-	-1.3836	0.80492
-	-1.38311	0.47458
hsa_circ_0004834	-1.37742	0.0187269
hsa_circ_0002406	-1.37486	0.210952
hsa_circ_0000411	-1.37326	0.606806
-	-1.373	0.290961
hsa_circ_0067130	-1.37246	0.804896
hsa_circ_0069406	-1.37246	0.804896
hsa_circ_0080213	-1.37246	0.804896
hsa_circ_0035875	-1.3722	0.157893
-	-1.37202	0.618265
hsa_circ_0006099	-1.37198	0.426705
hsa_circ_0032136	-1.36915	0.600132
hsa_circ_0003045	-1.36642	0.605241
hsa_circ_0008264	-1.36609	0.710185
-	-1.36609	0.710185
hsa_circ_0087071	-1.36609	0.710185
-	-1.36609	0.828048
hsa_circ_0008988	-1.36609	0.828048
hsa_circ_0056971	-1.36609	0.828048
hsa_circ_0003828	-1.36609	0.828048
hsa_circ_0001374	-1.36609	0.828048
-	-1.36609	0.828048
-	-1.36609	0.828048
hsa_circ_0009031	-1.36531	0.0470351
-	-1.36508	0.729884
hsa_circ_0080183	-1.36508	0.729884
hsa_circ_0087189	-1.36508	0.729884
hsa_circ_0002111	-1.36122	0.130527
hsa_circ_0003638	-1.35802	0.568961
hsa_circ_0003018	-1.35695	0.158085
-	-1.3542	0.272303
-	-1.34902	0.709827
-	-1.34902	0.709827
hsa_circ_0080214	-1.34902	0.709827
-	-1.34902	0.826561
-	-1.34902	0.826561
-	-1.34902	0.826561
hsa_circ_0008024	-1.34902	0.826561
hsa_circ_0079624	-1.34902	0.826561
-	-1.34902	0.826561
hsa_circ_0041588	-1.34536	0.730741
-	-1.34479	0.633165
hsa_circ_0059400	-1.34177	0.204976
hsa_circ_0001608	-1.33761	0.606958
hsa_circ_0025636	-1.33761	0.804786
-	-1.33761	0.804786
hsa_circ_0061697	-1.33761	0.804786
-	-1.33761	0.804786
hsa_circ_0002562	-1.33761	0.804786
-	-1.33332	0.256062
-	-1.32611	0.607637
-	-1.32611	0.804738
hsa_circ_0005693	-1.32611	0.804738
hsa_circ_0054623	-1.32611	0.804738
-	-1.32611	0.804738
hsa_circ_0085068	-1.32611	0.804738
-	-1.32611	0.804738
hsa_circ_0019493	-1.32494	0.425087
-	-1.32317	0.598129
-	-1.32317	0.804895
-	-1.32317	0.804895
-	-1.32317	0.804895
-	-1.32317	0.804895
-	-1.3227	0.432483
hsa_circ_0075337	-1.32048	0.558892
hsa_circ_0003005	-1.32032	0.621956
-	-1.31908	0.513802
hsa_circ_0008286	-1.31902	0.603151
-	-1.31882	0.530791
hsa_circ_0075835	-1.31793	0.163681
-	-1.31782	0.429209
hsa_circ_0006446	-1.31649	0.556952
hsa_circ_0003032	-1.31539	0.421291
hsa_circ_0016867	-1.31451	0.708605
-	-1.31451	0.708605
hsa_circ_0025785	-1.31451	0.825489
-	-1.31451	0.825489
-	-1.31451	0.825489
-	-1.31451	0.825489
hsa_circ_0063301	-1.31451	0.825489
hsa_circ_0006805	-1.31451	0.825489
hsa_circ_0077526	-1.31451	0.825489
hsa_circ_0078264	-1.31451	0.825489
-	-1.31349	0.325465
-	-1.31245	0.598777
hsa_circ_0056945	-1.31245	0.598777
-	-1.31245	0.598777
hsa_circ_0081388	-1.31245	0.598777
-	-1.31245	0.804918
-	-1.31245	0.804918
-	-1.31245	0.804918
-	-1.31245	0.804918
hsa_circ_0059542	-1.31245	0.804918
hsa_circ_0075298	-1.31245	0.804918
hsa_circ_0000002	-1.31232	0.559719
-	-1.31224	0.732154
hsa_circ_0015779	-1.30986	0.393937
hsa_circ_0002801	-1.30851	0.566111
hsa_circ_0075348	-1.30822	0.305348
hsa_circ_0067790	-1.30577	0.0232918
-	-1.30563	0.732432
-	-1.30372	0.436824
hsa_circ_0005243	-1.30354	0.429531
-	-1.30122	0.599453
-	-1.29899	0.73271
hsa_circ_0003532	-1.29899	0.73271
hsa_circ_0051028	-1.29899	0.73271
-	-1.29899	0.73271
hsa_circ_0005749	-1.29874	0.190428
hsa_circ_0044241	-1.29749	0.779313
hsa_circ_0007128	-1.29612	0.604514
hsa_circ_0008618	-1.29404	0.139464
hsa_circ_0047351	-1.29179	0.73301
hsa_circ_0007312	-1.29179	0.73301
hsa_circ_0001688	-1.29179	0.73301
hsa_circ_0000871	-1.29114	0.35314
hsa_circ_0087247	-1.29004	0.140361
hsa_circ_0016866	-1.28765	0.702199
hsa_circ_0004448	-1.28508	0.517687
-	-1.28392	0.327158
hsa_circ_0020749	-1.28359	0.332643
hsa_circ_0006314	-1.28326	0.251036
-	-1.28322	0.560319
hsa_circ_0004889	-1.28239	0.420254
-	-1.2819	0.348614
hsa_circ_0003456	-1.28026	0.175261
hsa_circ_0076793	-1.27955	0.727996
-	-1.27893	0.600786
-	-1.27893	0.804958
hsa_circ_0020310	-1.27893	0.804958
-	-1.27893	0.804958
-	-1.27893	0.804958
-	-1.27893	0.804958
-	-1.27893	0.804958
hsa_circ_0005545	-1.27857	0.563102
hsa_circ_0070659	-1.27853	0.606356
hsa_circ_0003192	-1.27834	0.733567
hsa_circ_0005005	-1.27537	0.432816
hsa_circ_0006865	-1.27321	0.728274
-	-1.27171	0.638943
hsa_circ_0078146	-1.26964	0.569874
hsa_circ_0068702	-1.26788	0.601443
hsa_circ_0075338	-1.26788	0.804962
hsa_circ_0004575	-1.26721	0.556064
hsa_circ_0050436	-1.26706	0.579528
hsa_circ_0003673	-1.26612	0.308932
hsa_circ_0001603	-1.26529	0.400732
hsa_circ_0007266	-1.2652	0.236288
hsa_circ_0055892	-1.26477	0.734123
hsa_circ_0004885	-1.26423	0.791956
hsa_circ_0002671	-1.26423	0.791956
-	-1.26338	0.505494
-	-1.26211	0.562426
-	-1.26172	0.564764
hsa_circ_0006607	-1.25944	0.467072
-	-1.25876	0.421056
-	-1.2574	0.734423
-	-1.2574	0.734423
-	-1.2574	0.734423
hsa_circ_0087653	-1.2574	0.734423
hsa_circ_0020736	-1.25674	0.602103
hsa_circ_0005143	-1.25674	0.602103
hsa_circ_0046598	-1.25674	0.602103
-	-1.25674	0.602103
hsa_circ_0017236	-1.25674	0.80496
hsa_circ_0034346	-1.25674	0.80496
-	-1.25674	0.80496
hsa_circ_0006101	-1.25674	0.80496
-	-1.25674	0.80496
hsa_circ_0037710	-1.25629	0.616905
hsa_circ_0012444	-1.25549	0.684996
hsa_circ_0008886	-1.25549	0.684996
hsa_circ_0007014	-1.25455	0.332044
hsa_circ_0058806	-1.25413	0.150372
hsa_circ_0031977	-1.25372	0.309024
hsa_circ_0012378	-1.25289	0.565628
hsa_circ_0004682	-1.25219	0.508435
-	-1.25053	0.734701
-	-1.25053	0.734701
hsa_circ_0030340	-1.25045	0.433709
hsa_circ_0017067	-1.24791	0.329769
-	-1.24761	0.566641
hsa_circ_0003496	-1.24669	0.391362
hsa_circ_0007904	-1.24506	0.602791
hsa_circ_0002453	-1.244	0.566492
-	-1.24363	0.734979
hsa_circ_0063812	-1.24363	0.734979
hsa_circ_0085496	-1.24363	0.734979
-	-1.24363	0.734979
hsa_circ_0077078	-1.24341	0.393311
hsa_circ_0007046	-1.24325	0.367227
hsa_circ_0035818	-1.24309	0.256671
hsa_circ_0056840	-1.24307	0.509744
hsa_circ_0003459	-1.24054	0.729686
hsa_circ_0027378	-1.24054	0.729686
hsa_circ_0012718	-1.2402	0.558874
hsa_circ_0006500	-1.23892	0.429988
hsa_circ_0008628	-1.23798	0.106177
hsa_circ_0002157	-1.2373	0.506615
hsa_circ_0002512	-1.23669	0.735257
-	-1.23374	0.603457
hsa_circ_0005633	-1.23365	0.294292
hsa_circ_0006830	-1.2333	0.705635
hsa_circ_0017073	-1.2333	0.824338
-	-1.2333	0.824338
-	-1.2333	0.824338
hsa_circ_0070304	-1.2333	0.824338
-	-1.2333	0.824338
hsa_circ_0087629	-1.2333	0.824338
hsa_circ_0007223	-1.23103	0.40301
hsa_circ_0002846	-1.23029	0.165947
hsa_circ_0003332	-1.22972	0.791156
hsa_circ_0067745	-1.22972	0.791156
hsa_circ_0005286	-1.22972	0.791156
hsa_circ_0032529	-1.22805	0.614189
hsa_circ_0076251	-1.22773	0.248222
-	-1.2276	0.62478
hsa_circ_0004538	-1.22746	0.260593
hsa_circ_0002301	-1.22675	0.568152
hsa_circ_0085437	-1.22675	0.568152
hsa_circ_0005077	-1.22478	0.409763
hsa_circ_0042823	-1.22459	0.328612
hsa_circ_0006584	-1.22312	0.287025
hsa_circ_0003275	-1.22229	0.00282926
hsa_circ_0021502	-1.22188	0.804922
hsa_circ_0029898	-1.22188	0.804922
-	-1.22188	0.804922
hsa_circ_0074728	-1.22188	0.804922
-	-1.22037	0.730543
hsa_circ_0005027	-1.21894	0.265356
-	-1.21878	0.789934
-	-1.21878	0.789934
hsa_circ_0002802	-1.21696	0.72684
hsa_circ_0005015	-1.21655	0.686521
hsa_circ_0040792	-1.21614	0.604486
-	-1.21583	0.553292
hsa_circ_0015365	-1.21439	0.241704
hsa_circ_0035191	-1.21346	0.585209
-	-1.21288	0.426186
-	-1.21285	0.70161
hsa_circ_0005214	-1.21053	0.55603
hsa_circ_0008612	-1.21038	0.45309
hsa_circ_0031738	-1.21038	0.480463
hsa_circ_0007819	-1.21038	0.604822
hsa_circ_0018257	-1.21038	0.804898
-	-1.21038	0.804898
-	-1.21038	0.804898
hsa_circ_0003265	-1.2095	0.369795
-	-1.20855	0.10819
-	-1.20712	0.731099
-	-1.20712	0.731099
hsa_circ_0008211	-1.20712	0.731099
hsa_circ_0078285	-1.20535	0.386609
hsa_circ_0006222	-1.20192	0.164694
hsa_circ_0024323	-1.20041	0.519759
hsa_circ_0004555	-1.19888	0.664652
hsa_circ_0030256	-1.19879	0.823299
-	-1.19879	0.823299
-	-1.19879	0.823299
hsa_circ_0037322	-1.19879	0.823299
-	-1.19879	0.823299
-	-1.19879	0.823299
-	-1.19879	0.823299
hsa_circ_0087392	-1.19879	0.823299
hsa_circ_0024230	-1.19759	0.502915
hsa_circ_0004896	-1.19702	0.374843
-	-1.19616	0.714725
hsa_circ_0008550	-1.19496	0.619285
-	-1.19371	0.557707
hsa_circ_0087009	-1.19241	0.242282
hsa_circ_0002842	-1.19102	0.594111
hsa_circ_0001542	-1.1909	0.727973
-	-1.19033	0.290755
hsa_circ_0002903	-1.18945	0.262202
-	-1.18928	0.220222
hsa_circ_0076405	-1.18767	0.385355
hsa_circ_0025540	-1.18647	0.731956
hsa_circ_0001400	-1.18444	0.728251
hsa_circ_0002715	-1.18271	0.171573
hsa_circ_0062885	-1.17795	0.728529
hsa_circ_0049392	-1.17749	0.172833
hsa_circ_0004596	-1.17555	0.666398
hsa_circ_0005296	-1.17446	0.697602
hsa_circ_0060896	-1.17236	0.771671
hsa_circ_0006068	-1.16995	0.698757
-	-1.16911	0.565748
-	-1.16793	0.560251
hsa_circ_0007468	-1.16712	0.727521
hsa_circ_0001993	-1.16712	0.727521
hsa_circ_0001304	-1.16712	0.727521
hsa_circ_0058456	-1.16586	0.169778
hsa_circ_0026297	-1.16552	0.732812
hsa_circ_0002141	-1.16547	0.464845
-	-1.16446	0.179833
-	-1.16419	0.422352
hsa_circ_0002915	-1.16403	0.560632
hsa_circ_0000606	-1.16352	0.00883476
hsa_circ_0003781	-1.16122	0.667452
hsa_circ_0028094	-1.16066	0.727798
hsa_circ_0004755	-1.16018	0.469459
hsa_circ_0019101	-1.15975	0.770758
hsa_circ_0030953	-1.15753	0.368635
-	-1.15531	0.715858
-	-1.15492	0.67421
hsa_circ_0019120	-1.15382	0.181368
hsa_circ_0000087	-1.14744	0.188763
hsa_circ_0046522	-1.14711	0.668475
hsa_circ_0008296	-1.14192	0.109685
-	-1.14058	0.728654
hsa_circ_0009162	-1.14058	0.728654
hsa_circ_0075357	-1.14028	0.26792
hsa_circ_0006235	-1.14005	0.38494
hsa_circ_0001766	-1.13977	0.555329
hsa_circ_0003140	-1.13733	0.730242
-	-1.13728	0.664624
hsa_circ_0021609	-1.13607	0.484001
-	-1.134	0.506083
-	-1.13112	0.556181
hsa_circ_0006664	-1.13039	0.663344
hsa_circ_0061776	-1.13019	0.65266
-	-1.12739	0.72921
-	-1.12676	0.55193
hsa_circ_0009173	-1.12642	0.168154
-	-1.12319	0.223579
hsa_circ_0006007	-1.12115	0.631737
hsa_circ_0011789	-1.12099	0.625504
-	-1.12074	0.729488
hsa_circ_0005056	-1.11924	0.773705
hsa_circ_0004511	-1.11493	0.552381
-	-1.11364	0.666369
-	-1.11354	0.729789
hsa_circ_0078784	-1.11066	0.421851
-	-1.10977	0.768631
hsa_circ_0003410	-1.1097	0.127824
hsa_circ_0025822	-1.10931	0.752234
hsa_circ_0008930	-1.10805	0.671242
hsa_circ_0004522	-1.10666	0.599567
-	-1.1045	0.604971
hsa_circ_0004556	-1.10407	0.404153
hsa_circ_0069148	-1.10319	0.671579
hsa_circ_0001824	-1.1028	0.756132
-	-1.10102	0.49721
hsa_circ_0073036	-1.10081	0.392983
hsa_circ_0003039	-1.09792	0.69002
hsa_circ_0056826	-1.09699	0.55951
hsa_circ_0001709	-1.09129	0.401344
hsa_circ_0005581	-1.08942	0.469082
-	-1.08683	0.640412
hsa_circ_0090132	-1.08653	0.730901
hsa_circ_0008568	-1.08618	0.603396
-	-1.08599	0.787044
hsa_circ_0090135	-1.08599	0.787044
hsa_circ_0077293	-1.08374	0.291928
hsa_circ_0057598	-1.08223	0.732489
hsa_circ_0004999	-1.07964	0.617223
hsa_circ_0083625	-1.07963	0.753614
hsa_circ_0057693	-1.07915	0.731201
hsa_circ_0000839	-1.07835	0.148576
-	-1.07509	0.901682
hsa_circ_0045537	-1.07509	0.901682
-	-1.07509	0.901682
-	-1.07509	0.901682
-	-1.07509	1
hsa_circ_0007414	-1.07509	1
-	-1.07509	1
hsa_circ_0003587	-1.07509	1
hsa_circ_0030694	-1.07509	1
hsa_circ_0006642	-1.07509	1
-	-1.07509	1
-	-1.07509	1
hsa_circ_0002879	-1.07509	1
hsa_circ_0003142	-1.07509	1
-	-1.07509	1
hsa_circ_0057685	-1.07509	1
-	-1.07509	1
-	-1.07509	1
hsa_circ_0060523	-1.07509	1
hsa_circ_0069795	-1.07509	1
-	-1.07509	1
-	-1.07509	1
hsa_circ_0083122	-1.07509	1
-	-1.07509	1
hsa_circ_0000514	-1.07294	0.052042
hsa_circ_0004088	-1.07254	0.584139
-	-1.07228	0.73148
-	-1.07228	0.73148
hsa_circ_0067663	-1.07228	0.73148
hsa_circ_0047375	-1.0722	0.556557
hsa_circ_0074102	-1.07146	0.59846
hsa_circ_0048019	-1.07073	0.308257
hsa_circ_0000188	-1.06911	0.357774
hsa_circ_0008834	-1.06837	0.667892
hsa_circ_0078012	-1.06837	0.667892
-	-1.06538	0.731758
hsa_circ_0073978	-1.06319	0.683803
hsa_circ_0074119	-1.06319	0.683803
-	-1.06156	0.552968
hsa_circ_0002837	-1.05926	0.441091
-	-1.05845	0.732036
hsa_circ_0005611	-1.05845	0.732036
hsa_circ_0004001	-1.05773	0.00974452
-	-1.0571	0.357867
hsa_circ_0064982	-1.05671	0.574193
hsa_circ_0005491	-1.05415	0.611292
hsa_circ_0004952	-1.05407	0.511826
-	-1.05139	0.725212
hsa_circ_0004075	-1.04893	0.424066
hsa_circ_0000539	-1.04781	0.506025
hsa_circ_0005963	-1.0477	0.420865
-	-1.04656	0.0962371
-	-1.04333	0.280454
-	-1.04303	0.881914
hsa_circ_0001051	-1.04303	0.881914
-	-1.04303	0.881914
hsa_circ_0002035	-1.04217	0.458296
hsa_circ_0004003	-1.04107	0.729187
hsa_circ_0085694	-1.04107	0.752617
hsa_circ_0004589	-1.0401	0.438212
hsa_circ_0047288	-1.03959	0.661175
hsa_circ_0013353	-1.03896	0.66996
hsa_circ_0002789	-1.03772	0.337146
-	-1.03757	0.592389
-	-1.03505	0.882109
-	-1.03468	0.469497
hsa_circ_0068943	-1.03377	0.659879
hsa_circ_0001294	-1.03364	0.456349
hsa_circ_0083125	-1.03257	0.182184
-	-1.02764	0.460162
hsa_circ_0079439	-1.02566	0.664878
-	-1.02485	0.726342
hsa_circ_0009505	-1.02485	0.726342
hsa_circ_0003476	-1.02485	0.726342
hsa_circ_0008244	-1.02124	0.453469
-	-1.0206	0.335377
-	-1.02048	0.740713
-	-1.02013	0.730044
-	-1.01889	0.671339
hsa_circ_0029000	-1.01827	0.72662
hsa_circ_0004831	-1.01779	0.0546688
hsa_circ_0007963	-1.01608	0.515679
hsa_circ_0009460	-1.01555	0.40415
hsa_circ_0004419	-1.01326	0.730322
hsa_circ_0074231	-1.01326	0.730322
-	-1.01166	0.726897
hsa_circ_0065771	-1.01166	0.726897
hsa_circ_0004960	-1.01146	0.170156
hsa_circ_0005564	-1.01124	0.421623
hsa_circ_0008089	-1.01111	0.404479
hsa_circ_0004264	-1.01106	0.357899
-	-1.01023	0.787228
hsa_circ_0002491	-1.01023	0.882709
hsa_circ_0008722	-1.01023	0.882709
hsa_circ_0001032	-1.01023	0.882709
hsa_circ_0006874	-1.01023	0.882709
hsa_circ_0075786	-1.01023	0.882709
hsa_circ_0087007	-1.01023	0.882709
hsa_circ_0012409	-1.01023	1
-	-1.01023	1
-	-1.01023	1
-	-1.01023	1
-	-1.01023	1
-	-1.01023	1
hsa_circ_0060043	-1.01023	1
hsa_circ_0002660	-1.01023	1
hsa_circ_0066874	-1.01023	1
hsa_circ_0067079	-1.01023	1
-	-1.01023	1
-	-1.01023	1
-	-1.01023	1
-	-1.01023	1
hsa_circ_0005593	-1.00976	0.0367318
hsa_circ_0008477	-1.00926	0.615529
hsa_circ_0005823	-1.00894	0.609127
hsa_circ_0008236	-1.00859	0.183801
hsa_circ_0002775	-1.00653	0.663633
-	-1.00525	0.662028
hsa_circ_0002826	-1.00502	0.727175
hsa_circ_0046677	-1.00207	0.882904
hsa_circ_0088128	-1.00207	0.882904
hsa_circ_0000098	-0.997856	0.417359
hsa_circ_0000475	-0.997815	0.727475
hsa_circ_0078171	-0.997815	0.727475
hsa_circ_0001025	-0.995943	0.270064
-	-0.995725	0.333472
-	-0.993869	0.711043
hsa_circ_0058698	-0.993869	0.788001
-	-0.993869	0.883098
-	-0.993869	0.883098
hsa_circ_0040505	-0.993869	0.883098
-	-0.993869	0.883098
-	-0.993869	0.883098
hsa_circ_0005149	-0.993869	0.883098
-	-0.993869	1
hsa_circ_0019171	-0.993869	1
-	-0.993869	1
-	-0.993869	1
-	-0.993869	1
hsa_circ_0070515	-0.993869	1
hsa_circ_0003385	-0.993869	1
-	-0.993869	1
hsa_circ_0001937	-0.993869	1
-	-0.993869	1
hsa_circ_0006845	-0.993588	0.622011
-	-0.993544	0.711069
-	-0.992456	0.762274
hsa_circ_0008298	-0.992456	0.762274
hsa_circ_0058988	-0.991592	0.265998
hsa_circ_0008992	-0.991374	0.503059
hsa_circ_0005925	-0.99112	0.291948
hsa_circ_0042867	-0.991108	0.727753
hsa_circ_0005171	-0.990854	0.381612
-	-0.990286	0.261221
hsa_circ_0007162	-0.990248	0.230162
-	-0.990093	0.691622
hsa_circ_0001658	-0.988441	0.604743
hsa_circ_0005299	-0.985648	0.65915
hsa_circ_0003312	-0.984371	0.72803
-	-0.984371	0.72803
hsa_circ_0002635	-0.983983	0.555301
hsa_circ_0056248	-0.983221	0.800371
hsa_circ_0088563	-0.983221	0.889555
hsa_circ_0000571	-0.980686	0.342982
-	-0.98064	0.573284
hsa_circ_0005909	-0.977199	0.302099
-	-0.977139	0.665754
hsa_circ_0000705	-0.977064	0.13817
-	-0.976995	0.712401
hsa_circ_0000615	-0.976885	0.788796
hsa_circ_0020050	-0.976665	0.883503
hsa_circ_0007317	-0.976665	0.883503
hsa_circ_0031641	-0.976385	0.659851
hsa_circ_0042799	-0.974439	0.502092
hsa_circ_0002067	-0.972497	0.712762
hsa_circ_0008043	-0.972027	0.42467
-	-0.971326	0.789055
hsa_circ_0054391	-0.971164	0.149878
hsa_circ_0001436	-0.97112	0.136566
-	-0.9708	0.728586
-	-0.970648	0.280382
hsa_circ_0005461	-0.970261	0.78401
hsa_circ_0052712	-0.970261	0.78401
hsa_circ_0003624	-0.96915	0.514206
hsa_circ_0039076	-0.967338	0.540737
hsa_circ_0003898	-0.967266	0.458293
hsa_circ_0042880	-0.965184	0.265585
hsa_circ_0064789	-0.962765	0.225258
-	-0.962603	0.666782
hsa_circ_0046909	-0.961837	0.528989
hsa_circ_0015837	-0.96173	0.0307378
hsa_circ_0003580	-0.961268	0.592713
hsa_circ_0001641	-0.960844	0.1
-	-0.95992	0.883891
hsa_circ_0046883	-0.959561	0.78521
hsa_circ_0006616	-0.958435	0.643663
-	-0.957425	0.631592
hsa_circ_0032891	-0.957013	0.142044
hsa_circ_0005291	-0.956556	0.729164
hsa_circ_0005768	-0.955757	0.715345
hsa_circ_0026911	-0.954168	0.580841
hsa_circ_0000614	-0.953459	0.572538
hsa_circ_0005246	-0.951558	0.260125
hsa_circ_0008103	-0.951255	0.579866
hsa_circ_0027851	-0.949655	0.729443
-	-0.949655	0.729443
hsa_circ_0007894	-0.949655	0.729443
-	-0.949655	0.729443
hsa_circ_0061404	-0.948773	0.549718
-	-0.948033	0.281734
hsa_circ_0005875	-0.947663	0.56673
hsa_circ_0020048	-0.946836	0.747572
hsa_circ_0018493	-0.942754	0.790375
-	-0.942734	0.662347
-	-0.942304	0.847548
-	-0.942304	0.847548
hsa_circ_0011248	-0.942304	0.901449
-	-0.942304	0.901449
-	-0.942304	0.901449
-	-0.942304	0.901449
hsa_circ_0002246	-0.942304	0.901449
hsa_circ_0067504	-0.942304	0.901449
-	-0.942304	0.901449
hsa_circ_0081290	-0.942304	0.901449
-	-0.942304	1
-	-0.942304	1
hsa_circ_0011567	-0.942304	1
hsa_circ_0011587	-0.942304	1
hsa_circ_0019749	-0.942304	1
-	-0.942304	1
-	-0.942304	1
-	-0.942304	1
-	-0.942304	1
-	-0.942304	1
hsa_circ_0008776	-0.942304	1
-	-0.942304	1
-	-0.942304	1
-	-0.942304	1
hsa_circ_0009147	-0.942304	1
hsa_circ_0005802	-0.942304	1
hsa_circ_0042438	-0.942304	1
hsa_circ_0047985	-0.942304	1
-	-0.942304	1
-	-0.942304	1
-	-0.942304	1
-	-0.942304	1
hsa_circ_0001096	-0.942304	1
hsa_circ_0054220	-0.942304	1
hsa_circ_0007297	-0.942304	1
hsa_circ_0064672	-0.942304	1
hsa_circ_0065504	-0.942304	1
-	-0.942304	1
hsa_circ_0002519	-0.942304	1
hsa_circ_0005588	-0.942304	1
-	-0.942304	1
hsa_circ_0002435	-0.93918	0.228039
hsa_circ_0079171	-0.938036	0.786105
hsa_circ_0067619	-0.937449	0.672933
hsa_circ_0008262	-0.937061	0.734199
hsa_circ_0060038	-0.936461	0.547281
hsa_circ_0007741	-0.936224	0.552388
hsa_circ_0000943	-0.935752	0.783287
hsa_circ_0059660	-0.935752	0.783287
hsa_circ_0085705	-0.935752	0.783287
hsa_circ_0087305	-0.935752	0.783287
hsa_circ_0007708	-0.935739	0.647681
hsa_circ_0005544	-0.934177	0.658742
hsa_circ_0004146	-0.933987	0.262658
-	-0.933754	0.884487
hsa_circ_0053015	-0.933754	0.884487
-	-0.933689	0.109357
hsa_circ_0085778	-0.930893	0.790918
hsa_circ_0068376	-0.928394	0.663387
hsa_circ_0048011	-0.92771	0.749311
hsa_circ_0073997	-0.927283	0.783003
hsa_circ_0008836	-0.925153	0.659491
hsa_circ_0043278	-0.925153	0.79118
hsa_circ_0002410	-0.925153	0.884681
hsa_circ_0000734	-0.925153	0.884681
-	-0.925153	1
hsa_circ_0007778	-0.925153	1
hsa_circ_0047585	-0.925153	1
-	-0.925153	1
-	-0.925153	1
hsa_circ_0055370	-0.925153	1
hsa_circ_0061137	-0.925153	1
hsa_circ_0069790	-0.925153	1
-	-0.925153	1
hsa_circ_0077162	-0.925153	1
hsa_circ_0088284	-0.925153	1
-	-0.925153	1
hsa_circ_0081973	-0.923582	0.663732
hsa_circ_0003717	-0.920634	0.88778
-	-0.92031	0.424345
hsa_circ_0050777	-0.919612	0.603605
hsa_circ_0067486	-0.919391	0.791442
hsa_circ_0085466	-0.919391	0.791442
-	-0.918354	0.881579
hsa_circ_0030883	-0.918028	0.194778
hsa_circ_0028090	-0.917882	0.457738
-	-0.917326	0.417339
-	-0.916501	0.884874
hsa_circ_0007542	-0.913963	0.211263
hsa_circ_0000441	-0.913502	0.227738
hsa_circ_0005282	-0.912831	0.525927
-	-0.910933	0.783217
-	-0.910304	0.660521
hsa_circ_0007351	-0.909592	0.242962
hsa_circ_0002864	-0.908199	0.52641
hsa_circ_0018533	-0.907796	0.90138
hsa_circ_0004704	-0.907796	0.90138
-	-0.907796	0.90138
hsa_circ_0025821	-0.907796	0.90138
hsa_circ_0006118	-0.907796	0.90138
-	-0.907796	0.90138
hsa_circ_0017061	-0.907796	1
hsa_circ_0006983	-0.907796	1
hsa_circ_0006577	-0.907796	1
-	-0.907796	1
-	-0.907796	1
-	-0.907796	1
hsa_circ_0045346	-0.907796	1
-	-0.907796	1
hsa_circ_0055125	-0.907796	1
-	-0.907796	1
hsa_circ_0068821	-0.907796	1
hsa_circ_0007833	-0.907796	1
-	-0.907796	1
-	-0.907796	1
hsa_circ_0078119	-0.907796	1
-	-0.907796	1
-	-0.907796	1
hsa_circ_0045431	-0.903485	0.511649
hsa_circ_0002220	-0.903225	0.594067
-	-0.901707	0.645546
hsa_circ_0021155	-0.900999	0.500597
-	-0.900999	0.500597
hsa_circ_0060228	-0.900416	0.661247
hsa_circ_0006237	-0.900214	0.783729
hsa_circ_0002464	-0.899278	0.53679
hsa_circ_0006354	-0.897918	0.33835
hsa_circ_0000835	-0.897603	0.314383
-	-0.89685	0.89875
hsa_circ_0000458	-0.89685	0.89875
hsa_circ_0044171	-0.89685	0.89875
-	-0.89685	0.89875
-	-0.89685	0.89875
hsa_circ_0003345	-0.89685	0.89875
hsa_circ_0081963	-0.89685	0.89875
hsa_circ_0002233	-0.89685	1
-	-0.89685	1
-	-0.89685	1
hsa_circ_0004818	-0.89685	1
hsa_circ_0036669	-0.89685	1
-	-0.89685	1
hsa_circ_0008434	-0.89685	1
hsa_circ_0007956	-0.89685	1
-	-0.89685	1
hsa_circ_0004888	-0.89685	1
-	-0.89685	1
-	-0.89685	1
-	-0.89685	1
hsa_circ_0005153	-0.89685	1
-	-0.89685	1
hsa_circ_0007015	-0.89515	0.703925
-	-0.894128	0.383672
hsa_circ_0008929	-0.893938	0.447767
-	-0.893529	0.581015
hsa_circ_0073607	-0.89342	0.707911
-	-0.892927	0.5749
hsa_circ_0008129	-0.892548	0.641292
hsa_circ_0004875	-0.892548	0.641292
-	-0.892178	0.788354
hsa_circ_0081423	-0.889021	0.709786
hsa_circ_0000365	-0.888624	0.543458
hsa_circ_0009145	-0.888266	0.539051
-	-0.887657	0.377061
hsa_circ_0025148	-0.88685	0.37783
hsa_circ_0085764	-0.885878	0.265434
-	-0.885647	0.662319
hsa_circ_0005964	-0.885575	0.543749
hsa_circ_0002790	-0.884792	0.882375
hsa_circ_0087582	-0.883715	0.666539
-	-0.883135	0.263192
hsa_circ_0056362	-0.882648	0.704913
hsa_circ_0006752	-0.882527	0.40717
hsa_circ_0003502	-0.882107	0.635252
hsa_circ_0062448	-0.881039	0.496971
hsa_circ_0002928	-0.880694	0.445007
hsa_circ_0004300	-0.877549	0.208788
hsa_circ_0004957	-0.87605	0.27938
hsa_circ_0002408	-0.875042	0.591538
hsa_circ_0075157	-0.874285	0.442463
hsa_circ_0002520	-0.874166	0.714903
hsa_circ_0004872	-0.873596	0.25878
hsa_circ_0072012	-0.872616	0.828512
hsa_circ_0082415	-0.868844	0.457067
hsa_circ_0005688	-0.868653	0.511709
hsa_circ_0008999	-0.868047	0.882765
hsa_circ_0058182	-0.866697	0.785304
-	-0.866697	0.785304
hsa_circ_0001230	-0.863259	0.789669
hsa_circ_0007797	-0.860513	0.786767
hsa_circ_0007163	-0.859614	0.541475
hsa_circ_0072602	-0.859266	0.710597
-	-0.858164	0.705354
hsa_circ_0076373	-0.857234	0.826014
-	-0.856809	0.879844
hsa_circ_0004435	-0.855766	0.70326
hsa_circ_0030608	-0.855766	0.880766
hsa_circ_0008069	-0.853966	0.487055
hsa_circ_0005967	-0.853931	0.781735
hsa_circ_0020919	-0.853516	0.377892
hsa_circ_0008153	-0.851605	0.489824
hsa_circ_0007746	-0.850431	0.887042
hsa_circ_0006051	-0.848029	0.258007
hsa_circ_0002416	-0.847795	0.783196
hsa_circ_0008150	-0.84761	0.880961
hsa_circ_0075402	-0.845492	0.574049
-	-0.845132	0.652887
hsa_circ_0002769	-0.844328	0.676747
-	-0.844014	0.786069
hsa_circ_0003999	-0.841881	0.711953
hsa_circ_0002697	-0.841881	0.883364
hsa_circ_0002955	-0.840619	0.708211
hsa_circ_0000356	-0.839408	0.881157
hsa_circ_0004389	-0.839408	0.881157
hsa_circ_0008081	-0.838864	0.48401
hsa_circ_0083078	-0.838295	0.415385
hsa_circ_0002000	-0.838026	0.274885
hsa_circ_0006835	-0.836883	0.487239
hsa_circ_0011929	-0.833754	0.334328
hsa_circ_0006794	-0.832129	0.523603
hsa_circ_0003937	-0.831982	0.880447
hsa_circ_0066776	-0.831982	0.880447
-	-0.831982	0.880447
-	-0.831982	0.880447
hsa_circ_0003451	-0.831982	0.880447
-	-0.831982	0.880447
-	-0.831982	1
hsa_circ_0023746	-0.831982	1
hsa_circ_0029054	-0.831982	1
-	-0.831982	1
-	-0.831982	1
-	-0.831982	1
-	-0.831713	0.439221
hsa_circ_0001683	-0.829883	0.160498
-	-0.829696	0.781085
hsa_circ_0008881	-0.828863	0.775512
hsa_circ_0007751	-0.82842	0.707678
hsa_circ_0003601	-0.82826	0.509374
hsa_circ_0005257	-0.827561	0.316439
hsa_circ_0038487	-0.826646	0.58425
hsa_circ_0001021	-0.82655	0.783035
hsa_circ_0054547	-0.826426	0.343409
-	-0.826113	0.61789
-	-0.826104	0.788332
hsa_circ_0005323	-0.825902	0.648506
hsa_circ_0058061	-0.824628	0.883753
hsa_circ_0069137	-0.823827	0.880643
hsa_circ_0031114	-0.823464	0.628125
hsa_circ_0024143	-0.822824	0.566271
hsa_circ_0002805	-0.822565	0.179072
hsa_circ_0000279	-0.822051	0.510924
hsa_circ_0088293	-0.821663	0.406668
hsa_circ_0005580	-0.821098	0.783291
hsa_circ_0007511	-0.821062	0.827839
hsa_circ_0003179	-0.820951	0.390304
hsa_circ_0025853	-0.819533	0.435397
hsa_circ_0008652	-0.81814	0.511329
hsa_circ_0054126	-0.816095	0.524608
-	-0.815923	0.886295
hsa_circ_0004312	-0.815923	0.886295
hsa_circ_0000829	-0.815625	0.705743
hsa_circ_0016997	-0.815625	0.880838
-	-0.815625	0.880838
hsa_circ_0008046	-0.815625	0.880838
hsa_circ_0006129	-0.815625	0.880838
-	-0.815625	0.880838
-	-0.815625	0.880838
hsa_circ_0009030	-0.815625	0.880838
hsa_circ_0046290	-0.815625	1
hsa_circ_0008086	-0.814691	0.477086
hsa_circ_0079619	-0.814502	0.225144
hsa_circ_0006267	-0.813856	0.881759
hsa_circ_0004254	-0.811318	0.377106
hsa_circ_0007677	-0.80872	0.639028
-	-0.807821	0.670625
-	-0.807048	0.704161
hsa_circ_0007430	-0.805979	0.574812
hsa_circ_0005034	-0.805757	0.878833
hsa_circ_0003162	-0.805177	0.530206
hsa_circ_0003349	-0.80499	0.138327
hsa_circ_0003732	-0.80393	0.397481
hsa_circ_0003154	-0.803911	0.78817
-	-0.801518	0.702373
hsa_circ_0008301	-0.801092	0.323884
-	-0.80023	0.561196
-	-0.799828	0.576532
-	-0.799074	0.737459
hsa_circ_0042986	-0.798762	0.387567
hsa_circ_0020462	-0.797723	0.706324
hsa_circ_0001619	-0.797703	0.205193
hsa_circ_0023814	-0.797014	0.707831
hsa_circ_0004189	-0.796296	0.218436
hsa_circ_0076560	-0.79526	0.483513
hsa_circ_0000642	-0.794583	0.713344
hsa_circ_0003658	-0.793729	0.532148
hsa_circ_0069655	-0.792755	0.699472
-	-0.791122	0.742334
hsa_circ_0008769	-0.790073	0.88144
-	-0.789448	0.710692
hsa_circ_0003474	-0.789022	0.556203
hsa_circ_0002847	-0.788931	0.649252
hsa_circ_0007705	-0.788863	0.830742
-	-0.788366	0.28003
hsa_circ_0008417	-0.787844	0.885187
hsa_circ_0081426	-0.787636	0.637511
hsa_circ_0004599	-0.787237	0.535154
hsa_circ_0025693	-0.786554	0.826876
hsa_circ_0002047	-0.78546	0.783175
hsa_circ_0004115	-0.783913	0.70884
hsa_circ_0075740	-0.782593	0.396296
hsa_circ_0000234	-0.78237	0.530817
hsa_circ_0060491	-0.781676	0.587317
hsa_circ_0045881	-0.781676	0.70612
-	-0.781676	0.881636
-	-0.781676	0.881636
hsa_circ_0005685	-0.781676	0.881636
-	-0.781123	0.896932
-	-0.781123	0.896932
hsa_circ_0001498	-0.781123	0.896932
-	-0.781123	0.896932
-	-0.781123	0.896932
hsa_circ_0084501	-0.781123	0.896932
-	-0.781123	1
hsa_circ_0005985	-0.781123	1
hsa_circ_0029974	-0.781123	1
-	-0.781123	1
-	-0.781123	1
-	-0.781123	1
-	-0.781123	1
-	-0.781123	1
hsa_circ_0066540	-0.781123	1
-	-0.781123	1
-	-0.781123	1
-	-0.781123	1
-	-0.781123	1
-	-0.781123	1
hsa_circ_0088904	-0.781123	1
-	-0.781123	1
hsa_circ_0004774	-0.781123	1
hsa_circ_0001481	-0.780874	0.605974
hsa_circ_0006359	-0.780117	0.923393
hsa_circ_0028088	-0.779944	0.783431
hsa_circ_0087391	-0.778891	0.461347
hsa_circ_0007235	-0.777853	0.60729
hsa_circ_0002051	-0.776589	0.491215
hsa_circ_0001986	-0.77624	0.707978
-	-0.776008	0.782482
hsa_circ_0009062	-0.775793	0.279159
hsa_circ_0023033	-0.775473	0.427662
hsa_circ_0007350	-0.775	0.709524
hsa_circ_0020766	-0.774789	0.637327
hsa_circ_0001392	-0.774455	0.198745
hsa_circ_0003942	-0.774406	0.783687
hsa_circ_0002832	-0.774178	0.786585
hsa_circ_0005874	-0.77323	0.881831
-	-0.77323	0.881831
hsa_circ_0004287	-0.772959	0.879632
hsa_circ_0025128	-0.772959	0.879632
hsa_circ_0007247	-0.770693	0.882749
-	-0.770693	0.882749
hsa_circ_0064807	-0.770693	0.882749
hsa_circ_0070930	-0.770693	0.882749
hsa_circ_0006093	-0.770693	0.882749
hsa_circ_0079074	-0.770606	0.73541
hsa_circ_0074069	-0.770379	0.26829
hsa_circ_0044234	-0.764803	0.879828
hsa_circ_0064802	-0.764439	0.703815
-	-0.76406	0.898611
-	-0.76406	0.898611
hsa_circ_0009472	-0.76406	0.898611
-	-0.76406	0.898611
hsa_circ_0002750	-0.76406	0.898611
hsa_circ_0058175	-0.76406	0.898611
-	-0.76406	1
hsa_circ_0024495	-0.76406	1
hsa_circ_0049997	-0.76406	1
hsa_circ_0054263	-0.76406	1
hsa_circ_0005595	-0.76406	1
-	-0.76406	1
-	-0.76406	1
-	-0.76406	1
-	-0.76406	1
-	-0.76406	1
-	-0.76406	1
-	-0.76406	1
-	-0.76406	1
hsa_circ_0089600	-0.76406	1
hsa_circ_0087961	-0.763266	0.784198
hsa_circ_0009581	-0.762875	0.667671
hsa_circ_0072210	-0.762823	0.784218
-	-0.76204	0.882944
hsa_circ_0000075	-0.760965	0.515786
hsa_circ_0008037	-0.760716	0.529141
-	-0.759208	0.714707
hsa_circ_0023812	-0.759024	0.78327
hsa_circ_0001739	-0.75696	0.534969
hsa_circ_0005695	-0.756601	0.880024
hsa_circ_0002316	-0.756562	0.205732
hsa_circ_0043975	-0.75551	0.882237
-	-0.751187	0.556506
-	-0.751187	0.556506
-	-0.750621	0.696206
hsa_circ_0001314	-0.750239	0.550787
hsa_circ_0076157	-0.750166	0.931121
hsa_circ_0005240	-0.749476	0.254774
-	-0.749054	0.878018
-	-0.749054	0.878018
hsa_circ_0069340	-0.747563	0.338717
hsa_circ_0018600	-0.74745	0.922678
hsa_circ_0005841	-0.746909	0.882432
hsa_circ_0021424	-0.746909	0.882432
hsa_circ_0051732	-0.746909	0.882432
hsa_circ_0053083	-0.746909	0.882432
hsa_circ_0003238	-0.746909	1
-	-0.746909	1
hsa_circ_0018460	-0.746909	1
hsa_circ_0003477	-0.746909	1
-	-0.746909	1
hsa_circ_0008575	-0.746909	1
-	-0.746909	1
-	-0.746909	1
-	-0.746909	1
-	-0.746909	1
hsa_circ_0068032	-0.746909	1
hsa_circ_0071243	-0.746909	1
hsa_circ_0077604	-0.746909	1
hsa_circ_0089773	-0.746909	1
hsa_circ_0005807	-0.746596	0.440739
hsa_circ_0002302	-0.745839	0.504833
hsa_circ_0058514	-0.744418	0.439167
-	-0.743571	0.550989
hsa_circ_0002290	-0.743075	0.206905
hsa_circ_0004607	-0.742595	0.02162
hsa_circ_0008138	-0.74211	0.59664
-	-0.739839	0.531875
hsa_circ_0000739	-0.738257	0.747219
-	-0.738257	0.882627
hsa_circ_0008662	-0.737635	0.707272
hsa_circ_0008866	-0.73652	0.740373
hsa_circ_0007134	-0.734772	0.641012
hsa_circ_0003974	-0.732682	0.825112
-	-0.73201	0.742414
hsa_circ_0007416	-0.729584	0.6081
-	-0.729552	0.843368
hsa_circ_0000061	-0.729552	0.898577
-	-0.729552	0.898577
-	-0.729552	0.898577
-	-0.729552	0.898577
hsa_circ_0008998	-0.729552	1
hsa_circ_0018526	-0.729552	1
hsa_circ_0027910	-0.729552	1
-	-0.729552	1
-	-0.729552	1
hsa_circ_0038341	-0.729552	1
-	-0.729552	1
-	-0.729552	1
-	-0.729552	1
hsa_circ_0008539	-0.729477	0.738011
hsa_circ_0016201	-0.728414	0.785774
-	-0.727507	0.578036
hsa_circ_0050992	-0.727484	0.779035
hsa_circ_0017069	-0.72662	0.635247
hsa_circ_0003310	-0.724947	0.300839
hsa_circ_0005589	-0.724568	0.920478
-	-0.724346	0.537744
hsa_circ_0091175	-0.723891	0.267384
hsa_circ_0005339	-0.723745	0.735911
hsa_circ_0006751	-0.723322	0.246159
hsa_circ_0003951	-0.722674	0.78603
hsa_circ_0034657	-0.722652	0.880822
-	-0.722528	0.210868
hsa_circ_0050996	-0.722474	0.340906
hsa_circ_0005071	-0.719637	0.671192
hsa_circ_0008058	-0.718851	0.312303
hsa_circ_0003146	-0.718503	0.611746
hsa_circ_0000859	-0.718481	0.315613
-	-0.718222	0.920661
-	-0.716255	0.878817
hsa_circ_0008803	-0.716255	0.878817
hsa_circ_0004506	-0.716255	0.878817
hsa_circ_0002534	-0.716255	0.878817
hsa_circ_0059379	-0.716255	0.878817
hsa_circ_0074854	-0.716255	0.878817
hsa_circ_0073177	-0.716255	0.878817
hsa_circ_0079940	-0.716255	0.878817
-	-0.716255	1
-	-0.716255	1
-	-0.716255	1
-	-0.716255	1
hsa_circ_0007436	-0.716255	1
-	-0.716255	1
-	-0.716255	1
hsa_circ_0007709	-0.716255	1
hsa_circ_0089131	-0.716255	1
hsa_circ_0006609	-0.71467	0.163247
hsa_circ_0003608	-0.714026	0.92364
hsa_circ_0005951	-0.714026	0.92364
hsa_circ_0008847	-0.713032	0.785357
hsa_circ_0006482	-0.711126	0.786543
-	-0.709326	0.700488
hsa_circ_0035427	-0.708099	0.879013
hsa_circ_0041056	-0.708099	0.879013
-	-0.708099	0.879013
-	-0.708099	0.879013
hsa_circ_0002565	-0.706334	0.741271
-	-0.705317	0.824053
hsa_circ_0003930	-0.7051	0.733146
hsa_circ_0015364	-0.705073	0.557037
hsa_circ_0031647	-0.705036	0.882413
hsa_circ_0003158	-0.705036	0.882413
hsa_circ_0007529	-0.704693	0.66984
-	-0.702791	0.373486
hsa_circ_0005523	-0.700746	0.549978
-	-0.699897	0.879209
-	-0.699897	0.879209
-	-0.699897	0.879209
hsa_circ_0005991	-0.699897	0.879209
-	-0.699897	1
hsa_circ_0000880	-0.699897	1
-	-0.699897	1
hsa_circ_0085438	-0.698946	0.00505465
hsa_circ_0002685	-0.698	0.760802
hsa_circ_0009063	-0.697476	0.703766
hsa_circ_0004372	-0.696859	0.479393
hsa_circ_0032491	-0.696713	0.169818
hsa_circ_0057814	-0.696683	0.712333
hsa_circ_0001633	-0.696447	0.354967
hsa_circ_0003395	-0.696108	0.794142
hsa_circ_0019337	-0.695274	0.824288
-	-0.693968	0.780624
-	-0.692741	0.404109
hsa_circ_0082309	-0.692715	0.469135
hsa_circ_0005386	-0.692186	0.449804
hsa_circ_0000063	-0.692006	0.783505
hsa_circ_0008223	-0.690521	0.361801
hsa_circ_0007252	-0.688238	0.737346
hsa_circ_0007618	-0.687896	0.216946
hsa_circ_0007079	-0.685558	0.472012
hsa_circ_0004637	-0.685556	0.921595
hsa_circ_0005746	-0.684684	0.490841
hsa_circ_0002515	-0.684076	0.392657
hsa_circ_0052095	-0.684035	0.413199
hsa_circ_0007975	-0.683591	0.470715
hsa_circ_0007137	-0.683374	0.827768
hsa_circ_0003854	-0.683133	0.616905
hsa_circ_0004727	-0.682945	0.796831
-	-0.682913	0.781138
hsa_circ_0006575	-0.682873	0.564692
hsa_circ_0008498	-0.682703	0.332876
hsa_circ_0003597	-0.682136	0.818323
hsa_circ_0010023	-0.681933	0.362956
hsa_circ_0001195	-0.681193	0.358569
hsa_circ_0008832	-0.681176	0.50827
hsa_circ_0067717	-0.680281	0.267411
-	-0.679809	0.924615
hsa_circ_0057745	-0.67927	0.941368
hsa_circ_0003280	-0.677229	0.7685
hsa_circ_0077736	-0.676618	0.73255
hsa_circ_0001383	-0.675586	0.323246
hsa_circ_0061687	-0.674904	0.733753
-	-0.674345	0.879812
hsa_circ_0005161	-0.673072	0.755117
-	-0.672475	0.703737
hsa_circ_0016661	-0.672434	0.924823
hsa_circ_0003208	-0.670941	0.606322
[truncated: 6,548 more rows]
